# Supplementary material for: Nolz1 expression is required in dopaminergic axon guidance and striatal innervation
Source: Nat Commun. 2020 Jun 19;11:3111. doi: 10.1038/s41467-020-16947-6 (PMC7305235; doi:10.1038/s41467-020-16947-6)
Supplement: Supplementary file 4 — Supplementary Data 1 [file 41467_2020_16947_MOESM4_ESM.xlsx]

## Sheet: Wt > Nolz1 mut
DESeq2	2 fold up in WT compared to Nolz1-/- mutant	>1 = up in WT compared to Nolz1-/- mutant
	2 fold down in WT compared to Nolz1-/- mutant	<1 = down in WT compared to Nolz1-/- mutant	P<0.05
	log2FoldChange	FC	P-adj
AC158799.1	6.13621	70.3367	0.00241451
Ikzf1	5.81995	56.4909	1.71115e-68
5330425B07Rik	5.67626	51.1358	0.0023802
Cd2	4.68496	25.7225	0.00942546
Fsd2	4.02058	16.2299	0.0143679
Strip2	3.9408	15.3568	2.2719e-27
H2-DMb2	3.71959	13.1737	2.73963e-05
Slc35d3	3.67606	12.7822	1.63662e-15
Col6a1	3.61871	12.284	2.02608e-19
Brs3	3.57874	11.9484	0.000285982
Gm14133	3.54684	11.6871	1.79753e-07
Unc93a	3.54359	11.6608	0.024488
Atp6ap1l	3.45119	10.9374	1.90302e-08
Adra2b	3.42109	10.7115	6.42505e-08
Nexn	3.20285	9.20779	1.27879e-15
Ebf1	3.18831	9.11539	1.95203e-21
H2-DMb1	3.15693	8.91929	0.00212394
Gm38029	3.05941	8.33632	0.000981147
Ano3	3.05641	8.31899	2.26384e-38
Chrm4	3.02495	8.13958	3.40945e-15
Gm10440	3.0226	8.12633	2.53926e-05
Gm32592	3.01175	8.06541	0.028371
Plxnd1	2.73494	6.65732	5.4173e-17
Pou6f2	2.6941	6.47151	1.17467e-08
Gm35281	2.60162	6.06969	1.21515e-05
Actn2	2.58838	6.01421	1.74191e-14
Ppp1r1b	2.48222	5.58756	3.69196e-19
Rarb	2.41919	5.34872	1.67994e-08
Col6a4	2.36033	5.13486	0.000243019
Drd1	2.34365	5.07585	2.9813e-16
BC006965	2.3303	5.02909	0.00853207
Itpka	2.32586	5.01363	0.000201302
Glt8d2	2.30691	4.94824	0.00068332
Fam163a	2.29453	4.90594	0.0202816
Npy1r	2.28387	4.86982	2.47284e-13
Inf2	2.27434	4.83778	1.59155e-16
Slc22a3	2.25283	4.76616	0.0143679
Thrb	2.19673	4.58438	1.64041e-07
Dio2	2.18798	4.55667	5.14943e-20
Cdh8	2.1858	4.54979	7.31114e-08
Rgs6	2.16941	4.49839	5.5657e-20
Ankrd63	2.14022	4.40829	0.0393921
Pcp4l1	2.13352	4.38788	0.00668051
Klhl14	2.07722	4.21992	0.0254565
Acvr1c	2.06729	4.19099	4.032e-06
Gpr6	2.05974	4.16911	0.000228339
Egr1	2.04597	4.12951	7.96452e-08
Ptk2b	2.01452	4.04047	0.000114803
Egfem1	2.00244	4.00676	2.62903e-05
Kcnab1	1.98534	3.95957	3.77309e-08
Fam241a	1.96588	3.90652	0.000163958
Foxo1	1.88281	3.68792	1.8966e-08
Neto1	1.87123	3.65844	4.95338e-08
A330008L17Rik	1.85663	3.62161	0.0430732
Fam160a1	1.85459	3.61648	0.00553416
Myo3b	1.78041	3.43524	0.00227768
Foxp2	1.76017	3.38738	7.6629e-23
Fam84b	1.73117	3.31997	3.39154e-18
Pcsk2	1.70196	3.25344	3.25813e-10
Sox8	1.68866	3.22358	6.25568e-13
Fos	1.68648	3.21871	1.05146e-06
Cldn1	1.68355	3.21217	0.00164876
Trpc7	1.67947	3.20309	1.0811e-06
Stra6	1.67828	3.20047	0.000209558
Npas2	1.67357	3.19003	0.00728476
Ikzf2	1.67256	3.18779	2.48123e-15
Frem2	1.65101	3.14054	3.25353e-10
Pde7b	1.6429	3.12293	3.48707e-14
Chst15	1.59775	3.02671	1.88148e-08
Isl1	1.58818	3.0067	2.12541e-06
Cxcl14	1.57584	2.98108	0.000170669
Frmd6	1.56959	2.9682	3.25813e-10
Arpp21	1.55621	2.94079	1.85538e-14
Hs3st5	1.55547	2.93929	7.04002e-05
Lamc2	1.52434	2.87655	0.00964876
Rasgrp1	1.50591	2.84004	0.0229031
Stra6l	1.49426	2.81719	0.00208503
Fndc1	1.467	2.76446	0.0412343
Dclk3	1.46122	2.75341	0.00269877
Gm37460	1.45708	2.74552	0.0447892
9930014A18Rik	1.45107	2.73411	0.00142674
Brinp1	1.42663	2.68818	0.0181314
Epha8	1.39819	2.6357	0.000630122
Gpr88	1.39526	2.63036	1.20273e-05
Pdgfc	1.35103	2.55094	0.0475253
5033430I15Rik	1.34862	2.54668	0.00783662
Mmp17	1.34684	2.54354	4.76053e-07
Prkch	1.33175	2.51707	3.01999e-06
S100a10	1.32921	2.51265	3.77309e-08
Syt4	1.32018	2.49698	0.0139623
Junb	1.31102	2.48118	0.00675045
Plcxd2	1.29077	2.44659	7.23661e-06
Nectin3	1.27655	2.4226	6.00744e-09
Lmo2	1.24808	2.37525	6.04002e-05
Pde10a	1.24292	2.36678	8.7443e-12
2900079G21Rik	1.23067	2.34676	0.00131922
Lin7a	1.19495	2.28937	0.0156539
Klhl13	1.19264	2.2857	3.6565e-07
Dach1	1.18337	2.27106	0.00798575
BC024139	1.17823	2.26298	0.0240931
Tpbg	1.16193	2.23756	1.64491e-08
Ust	1.15342	2.2244	0.0148321
Osbpl3	1.12775	2.18518	0.000185698
Adcy1	1.11005	2.15853	0.00917907
Tenm3	1.10308	2.14813	3.6565e-07
Fbn2	1.09414	2.13487	0.000443992
Rxrg	1.09114	2.13042	0.00268112
Sox9	1.08069	2.11504	4.33213e-05
Erf	1.07864	2.11205	8.66393e-07
Kcnj2	1.0768	2.10936	0.0418036
Rapgef5	1.07258	2.10319	3.48707e-14
Foxp1	1.06963	2.0989	0.000383262
Prkcd	1.06211	2.08798	6.41048e-05
Gipr	1.056	2.07916	0.0418938
Tmem132b	1.05338	2.07538	0.00675045
Dbpht2	1.0471	2.06637	0.0447015
Tenm2	1.04312	2.06067	0.00810526
Bcar3	1.01064	2.01481	0.00248667
Id4	-1.00951	0.496715	2.73963e-05
Prag1	-1.01062	0.496334	8.55663e-07
Lama1	-1.01367	0.495286	9.00036e-05
Slc1a2	-1.03938	0.486536	0.00946694
Plp1	-1.05334	0.481852	0.000981147
Gria1	-1.06607	0.477619	2.14245e-07
Greb1l	-1.06687	0.477355	0.00675045
Gm23238	-1.06876	0.476729	0.0121465
Lgr4	-1.08548	0.471234	0.000209558
Rnf152	-1.08571	0.47116	0.0127324
Mgat4c	-1.12668	0.45797	4.69187e-07
Fam196b	-1.14331	0.452721	9.90384e-06
Esrrg	-1.15551	0.448908	0.000648601
Gm39244	-1.17096	0.444126	0.000140424
Il17rd	-1.17362	0.443308	0.000983544
Plekhh2	-1.17468	0.442981	1.7044e-05
Igfbp5	-1.18478	0.439891	6.5946e-05
Vwa5b1	-1.19445	0.436953	0.0415149
Negr1	-1.19534	0.436684	0.024488
Sox2	-1.19961	0.435394	0.000209558
Necab2	-1.20122	0.434906	0.0256271
Btbd3	-1.24561	0.42173	0.023698
Tle4	-1.24618	0.421562	9.08277e-10
Nova1	-1.26272	0.416758	0.0271502
Ptprm	-1.28263	0.411044	9.44016e-14
Vegfc	-1.29162	0.408492	0.0302619
Calb1	-1.3115	0.402903	3.42372e-05
Tmem196	-1.32432	0.399337	0.0217009
Dach2	-1.33833	0.395479	5.2155e-05
Nnat	-1.34178	0.394532	6.71767e-12
Acvr2a	-1.34453	0.393782	3.65189e-19
Mccc1	-1.3453	0.393572	0.00131582
Drd2	-1.36168	0.38913	6.9654e-10
Ankfn1	-1.37371	0.385898	0.000204198
Zfhx4	-1.40552	0.377481	2.54955e-07
Adgrg6	-1.41526	0.374943	0.0183278
Nap1l5	-1.41549	0.374884	0.000481795
Gabra2	-1.44409	0.367524	7.20393e-09
Tshz2	-1.44985	0.366059	0.00853207
Zfhx3	-1.46364	0.362577	4.2845e-12
C130012C08Rik	-1.48322	0.357689	0.00201196
Fam196a	-1.51513	0.349865	2.20351e-22
Sfmbt2	-1.54173	0.343473	6.88278e-05
Igsf1	-1.55261	0.340892	0.00853207
Gm10704	-1.55535	0.340245	0.00778506
Adra1a	-1.57909	0.334693	0.0023696
Trhde	-1.60101	0.329645	0.0485096
Six3os1	-1.6394	0.320989	1.0778e-07
Pappa	-1.6424	0.320324	0.00120608
Rnf128	-1.69831	0.308146	0.000171833
Htr1d	-1.70503	0.306715	0.0332844
RF01962	-1.71519	0.304562	0.00241451
Ntng1	-1.73379	0.30066	0.00332542
Htr1a	-1.75544	0.296182	0.0158411
Chrm3	-1.7624	0.294758	0.016748
Gabrg1	-1.87296	0.273012	0.00201196
Asb4	-1.90264	0.267453	0.000201992
Cdh7	-1.91782	0.264654	0.00426209
Gm44644	-1.95588	0.257763	0.00853207
C130073E24Rik	-2.01384	0.247613	0.000623171
Myo5c	-2.088	0.235206	0.0498128
Peg10	-2.09644	0.233834	3.66029e-27
B230209E15Rik	-2.09647	0.23383	0.00553416
C1ql3	-2.12428	0.229365	0.00566104
Slitrk6	-2.16225	0.223408	1.63629e-05
Oprd1	-2.24871	0.210412	4.36955e-11
Pcp4	-2.27291	0.206913	3.48707e-14
Six3	-2.30494	0.20237	1.40056e-25
Zfp804b	-2.31352	0.201169	0.0497142
B130024G19Rik	-2.32066	0.200176	0.0419145
Mmel1	-2.37312	0.193028	0.00235051
Cpne6	-2.42206	0.186589	0.0318475
Gm37711	-2.43575	0.184827	0.000886156
Zdbf2	-2.44342	0.183848	4.80676e-54
Scg2	-2.44922	0.18311	2.37559e-14
Ndst3	-2.46292	0.181379	3.73771e-33
Penk	-2.48553	0.178559	3.09798e-36
Gm47033	-2.53786	0.172198	0.00853207
Dio3	-2.54338	0.171541	6.3995e-06
Nr2f2	-2.64646	0.159712	0.0316471
Cbln4	-2.7273	0.151009	3.09889e-13
Slc7a3	-2.75347	0.148294	0.00649338
Htr7	-2.79972	0.143615	1.4318e-05
AW551984	-2.82023	0.141588	0.0199584
Esr1	-2.98637	0.126186	0.00153513
Spp1	-3.00567	0.12451	6.29025e-07
Oprk1	-3.24354	0.105584	9.74981e-12
Gm47153	-3.51166	0.087677	1.39797e-07
Glra3	-3.56538	0.0844722	1.3847e-09
Nrp2	-4.28275	0.0513765	0.0065507
Cartpt	-5.64408	0.0199969	0.0347181
Calcr	-5.68977	0.0193735	7.96452e-08
Mtmr11	0.991765	1.98862	0.0189553
Pdzd2	0.983698	1.97753	1.33461e-05
Stk26	0.978922	1.97099	0.0480955
Lhfp	0.977488	1.96903	5.60225e-06
Adora1	0.961796	1.94773	0.00784071
Mmp11	0.946638	1.92738	0.000441196
Fam84a	0.939454	1.9178	7.98821e-07
Pde1b	0.929142	1.90414	2.64469e-08
Lrrc75a	0.923727	1.89701	0.0121465
Stc1	0.912616	1.88246	0.00442986
Gpc6	0.91064	1.87988	0.00853207
Tnfrsf19	0.907518	1.87581	4.90983e-07
Cdh11	0.903166	1.87017	1.41008e-06
Dusp6	0.885176	1.84699	0.00859122
Ephb1	0.878667	1.83868	2.36686e-08
Zfp521	0.877623	1.83735	0.0313471
Hs6st2	0.877365	1.83702	9.05028e-05
Rgs16	0.858523	1.81318	0.00310792
Sipa1l2	0.85798	1.8125	2.41288e-06
Adamts3	0.832664	1.78097	0.0405344
Enc1	0.817237	1.76203	0.00312933
Robo2	0.806886	1.74943	2.5812e-08
Spata13	0.793447	1.73321	0.0085208
Ccdc88c	0.777157	1.71375	1.2232e-05
Ncoa1	0.776059	1.71245	6.60445e-07
Foxp4	0.773814	1.70978	0.00208503
Syndig1l	0.769342	1.70449	0.0143679
Plk2	0.762242	1.69612	0.000103741
Sh3bp4	0.757304	1.69033	0.000190737
Rbms1	0.755109	1.68776	0.00958504
Grk5	0.74984	1.68161	0.0015828
Cnr1	0.748782	1.68037	0.0418036
Insig2	0.726706	1.65486	0.00342071
Ptn	0.690293	1.61361	0.00853207
Pam	0.669313	1.59032	0.0121465
Gucy1b1	0.667933	1.5888	0.00188156
3632451O06Rik	0.665458	1.58607	0.0157045
Igfbp2	0.66262	1.58295	0.0368737
Syt6	0.659227	1.57924	0.0478737
Kcnh4	0.654591	1.57417	0.0192537
Nans	0.631375	1.54904	0.0316471
Grik2	0.627198	1.54456	0.0497334
Ntrk3	0.622932	1.54	0.00728476
Gpr85	0.616818	1.53349	0.0143679
Ldlr	0.612325	1.52872	0.00553416
Ier5	0.608921	1.52512	0.0189553
Dgki	0.608183	1.52434	0.0257208
Plekhg2	0.603331	1.51922	0.0466298
Srgap2	0.572443	1.48704	1.77748e-05
Fdft1	0.568435	1.48291	0.00352136
Lrrtm2	0.550823	1.46492	0.0211782
Ptgfrn	0.523637	1.43757	0.00958504
Nav3	0.519019	1.43298	0.0155807
Atxn1	0.505297	1.41942	0.00232056
Vcl	0.499463	1.41369	0.0485096
Rnf169	0.474506	1.38944	0.0384423
Igsf9	0.437866	1.3546	0.0447015
Klhdc10	-0.448865	0.732619	0.0322581
Gm26035	-0.491815	0.71113	0.00278297
Fhl1	-0.504141	0.70508	0.00393613
Hsph1	-0.508659	0.702875	0.0202816
Runx1t1	-0.53085	0.692147	0.00440159
Pak3	-0.55537	0.680482	0.019819
Grik3	-0.564603	0.676142	0.00942546
Trib2	-0.585002	0.666648	0.00126329
Maml3	-0.597592	0.660856	0.0104976
Zfp536	-0.608185	0.656022	0.0139623
Adora2a	-0.615957	0.652497	0.0122815
Scml4	-0.63119	0.645643	0.0211782
Cnp	-0.63165	0.645438	0.0206988
Ptch1	-0.642539	0.640585	0.00214478
Grm5	-0.647759	0.638271	0.0387464
Sord	-0.649366	0.637561	0.0177797
Prmt8	-0.656877	0.63425	0.0192537
Adgrl2	-0.678523	0.624804	0.0107089
Slc5a3	-0.682612	0.623036	0.0409081
Sorl1	-0.683091	0.622829	0.0365208
Mest	-0.689316	0.620148	0.00278297
Mgat5	-0.691175	0.619349	0.00335493
Dlx1	-0.698128	0.616371	0.0127324
Tlk1	-0.70286	0.614353	0.00135679
Sesn3	-0.718045	0.607921	0.015586
Kcnd3	-0.728665	0.603462	0.00226452
Tox2	-0.736112	0.600355	0.0220351
Fam135b	-0.740378	0.598583	0.00297625
Ildr2	-0.740607	0.598487	0.0470144
Blcap	-0.757328	0.591591	0.0104976
Pard3	-0.759984	0.590503	0.000760522
Dock10	-0.762537	0.589459	0.00207844
Celf4	-0.764681	0.588584	0.0192537
Pcdh18	-0.79067	0.578076	0.00379061
Txnip	-0.82061	0.566202	9.64562e-05
Dchs2	-0.83191	0.561785	0.00058418
Gm27032	-0.845989	0.556329	0.00853207
Mylip	-0.860437	0.550786	0.00871002
Fam213b	-0.869727	0.547251	0.0186934
Pnmal2	-0.874266	0.545531	0.00252456
Gad1	-0.884939	0.541511	0.00126329
Peg3	-0.885284	0.541381	0.0018475
Tshz1	-0.896974	0.537012	3.37386e-07
Lcorl	-0.914133	0.530663	1.05146e-06
Sox2ot	-0.922649	0.52754	0.000157545
Zfp385b	-0.928124	0.525541	0.00440159
Rara	-0.936352	0.522553	2.16636e-05
Unc5d	-0.946846	0.518765	0.00129069
Plxnc1	-0.949814	0.517699	0.000201709
Rprm	-0.973	0.509446	0.0145835
Mettl8	-0.9739	0.509128	0.00946694
Rftn1	-0.974655	0.508861	0.0186934
Zfp503	-0.988912	0.503858	0.00453913
Ptprg	-0.993161	0.502376	0.0195276
Gm7638	12.6512	6432.48	NA
Xist	10.6639	1622.36	NA
Slc22a6	5.28716	39.0476	0.999998
2410124H12Rik	5.11912	34.7543	NA
Itih2	5.10221	34.3493	0.999998
Gjb6	5.06577	33.4925	0.999998
Gm43211	5.04263	32.9596	NA
Gm9992	4.9266	30.4127	NA
Gm281	4.88643	29.5775	NA
Foxc2	4.84566	28.7534	NA
Gm37829	4.8437	28.7144	NA
Afp	4.65674	25.2243	NA
Sh3rf2	4.55153	23.4502	NA
Ptgdr	4.50157	22.6521	NA
Avpr1b	4.4716	22.1863	NA
Gm48275	4.44278	21.7475	NA
Tnfsf8	4.4333	21.6051	NA
Cyp2j8	4.41243	21.2949	NA
Cd96	4.35188	20.4196	NA
Mrgprf	4.34646	20.343	NA
Snx31	4.31556	19.9119	0.054148
Krt34	4.22474	18.697	NA
Gm14132	4.22038	18.6406	NA
Slc39a5	4.22038	18.6406	NA
Gm43519	4.21819	18.6123	NA
Aoc3	4.15617	17.8293	NA
Gm22328	4.11931	17.3795	NA
Fgf8	4.11876	17.3729	NA
Tnfsf11	4.03196	16.3584	NA
Lyve1	4.0312	16.3498	0.999998
Gm43185	4.00675	16.0751	NA
Sycp3	3.96885	15.6583	NA
Ttll2	3.92776	15.2185	NA
F830212C03Rik	3.92438	15.183	NA
Pdilt	3.88552	14.7795	NA
Wnt6	3.87309	14.6526	NA
Gm19088	3.84358	14.356	NA
Gm43293	3.84358	14.356	NA
Tpd52-ps	3.84358	14.356	NA
Psors1c2	3.79931	13.9222	NA
Gm12990	3.79577	13.8881	NA
Col13a1	3.79577	13.8881	NA
Mpzl2	3.76519	13.5967	NA
Olfr658	3.74684	13.4249	NA
Gm42461	3.74361	13.3949	NA
Gm48286	3.74361	13.3949	NA
Gm16099	3.7105	13.0909	NA
A230083N12Rik	3.70375	13.0299	NA
Gm19610	3.65666	12.6114	NA
Synpo2l	3.65545	12.6009	NA
Slamf9	3.60647	12.1803	NA
4921525O09Rik	3.58833	12.0281	NA
Lmx1b	3.55446	11.749	NA
Gm32742	3.55319	11.7386	NA
Gm48479	3.50733	11.3714	NA
Gm42501	3.50116	11.3228	NA
Gm2986	3.49654	11.2866	NA
Aqp1	3.49259	11.2557	0.392098
Slc5a4b	3.491	11.2433	NA
Psg23	3.4894	11.2309	NA
Wdr72	3.4894	11.2309	NA
Gm15886	3.44042	10.856	NA
Gm44684	3.44042	10.856	NA
Shisa3	3.43704	10.8306	NA
AC164437.5	3.41901	10.6961	NA
Aldh1a2	3.39507	10.5201	0.999998
Gm5544	3.3831	10.4332	NA
Tmprss11b	3.3831	10.4332	NA
Wfdc18	3.35484	10.2307	NA
Vwde	3.33876	10.1174	0.19297
Gm31651	3.33604	10.0983	NA
Gm15537	3.33604	10.0983	NA
Siglec5	3.32346	10.0106	NA
AC140393.3	3.31563	9.95644	NA
Mir6919	3.31563	9.95644	NA
1700016G14Rik	3.31563	9.95644	NA
Gm42837	3.30177	9.86127	NA
Gpr141	3.30112	9.85678	NA
Gm20511	3.29132	9.79009	NA
Cpz	3.2688	9.63842	NA
n-TSaga9	3.26525	9.61477	NA
Gm18704	3.26525	9.61477	NA
Gm3978	3.25249	9.53012	NA
C130021I20Rik	3.25008	9.51419	NA
Gm42471	3.25008	9.51419	NA
Cited4	3.24649	9.49053	0.103313
Alx4	3.23603	9.42196	NA
Gm10558	3.23172	9.39389	NA
Gm9908	3.2295	9.37943	NA
Gjb2	3.22804	9.36993	0.527244
Plscr2	3.22128	9.32613	NA
Gm18600	3.1934	9.14763	NA
Prap1	3.1934	9.14763	NA
Gm13346	3.18834	9.11563	NA
Gm27286	3.18834	9.11563	NA
AC160411.1	3.18834	9.11563	NA
Gm45930	3.18834	9.11563	NA
Gm26797	3.18809	9.11407	NA
Kcnj13	3.17981	9.06191	NA
Vegfd	3.17664	9.04201	NA
Gm20426	3.15494	8.90701	NA
Krt75	3.15212	8.88963	NA
Slc13a4	3.14344	8.83627	0.642455
Ptprq	3.13719	8.79809	0.121405
Gm17059	3.12456	8.72141	NA
Gm17141	3.12456	8.72141	NA
Plg	3.12456	8.72141	NA
Mir6986	3.12456	8.72141	NA
Gm8107	3.11834	8.6839	NA
Gm15873	3.11834	8.6839	NA
Fam169b	3.11834	8.6839	NA
Naip3	3.11834	8.6839	NA
Ubash3a	3.11834	8.6839	NA
Mpig6b	3.11834	8.6839	NA
Chrdl2	3.09105	8.52114	NA
Pvalb	3.09105	8.52114	NA
Ltbp2	3.08647	8.49415	NA
Asgr1	3.07906	8.45065	NA
Gm11210	3.04699	8.26489	NA
Gm23435	3.04699	8.26489	NA
Mir708	3.04699	8.26489	NA
Gm45594	3.04699	8.26489	NA
Gm22519	3.04699	8.26489	NA
Krt80	3.04699	8.26489	NA
Gm26984	3.04124	8.23199	NA
4930503B20Rik	3.04124	8.23199	NA
Mir7054	3.04124	8.23199	NA
Inhba	3.03919	8.22029	0.107384
Gm43676	3.00576	8.03202	NA
Cxcl13	3.00125	8.00692	NA
Rpl31-ps6	3.00125	8.00692	NA
Gm7545	3.00125	8.00692	NA
Gm26602	3.00125	8.00692	NA
Gm44788	3.00125	8.00692	NA
Gm35629	3.00125	8.00692	NA
Gm48480	3.00125	8.00692	NA
Gm15336	3.00125	8.00692	NA
Itgal	2.96642	7.81594	0.334551
A930104D05Rik	2.96567	7.81188	NA
Gm15749	2.96567	7.81188	NA
A330049N07Rik	2.96567	7.81188	NA
Mir151	2.96567	7.81188	NA
Opn5	2.96567	7.81188	NA
Rab38	2.96499	7.80818	NA
Gm19863	2.96219	7.79308	NA
Mir6998	2.96219	7.79308	NA
Gm48183	2.96219	7.79308	NA
2900076G11Rik	2.96219	7.79308	NA
Slc6a2	2.96219	7.79308	NA
Ccr2	2.96219	7.79308	NA
Gm47486	2.96219	7.79308	NA
AC158986.1	2.96219	7.79308	NA
Gm7244	2.93319	7.638	NA
Gm42938	2.92548	7.59729	NA
Gm11637	2.92322	7.58537	NA
Adamtsl5	2.92316	7.58505	NA
Gm14376	2.92182	7.578	NA
Dcn	2.90343	7.48206	NA
Gm38329	2.89511	7.43899	NA
Cass4	2.89511	7.43899	NA
Slc2a2	2.89511	7.43899	NA
Gm37353	2.89511	7.43899	NA
Ankrd65	2.89511	7.43899	NA
Gm43499	2.89511	7.43899	NA
Gm45474	2.89511	7.43899	NA
Mir344f	2.89511	7.43899	NA
Gm10623	2.89511	7.43899	NA
Gm47682	2.89511	7.43899	NA
Gm29417	2.89511	7.43899	NA
2410080I02Rik	2.89511	7.43899	NA
Mroh8	2.88357	7.37971	NA
Gm25759	2.88115	7.36736	NA
F13a1	2.87849	7.35378	0.227009
Gm24273	2.87738	7.34814	NA
Gm26540	2.87738	7.34814	NA
Gm44576	2.87738	7.34814	NA
Gm9988	2.87738	7.34814	NA
Msx1	2.87071	7.31427	0.472282
Osr1	2.86859	7.30349	NA
Gpr151	2.85067	7.21336	0.0662026
Gm47513	2.84258	7.17303	NA
Gm27166	2.83581	7.13945	NA
Amelx	2.83568	7.13881	NA
Gm16228	2.83394	7.13017	NA
Gm48298	2.82658	7.0939	NA
Sphk1	2.8223	7.07291	NA
Slc22a2	2.81588	7.0415	NA
Nphs2	2.81496	7.03699	NA
Gm31728	2.8059	6.99296	NA
Gm23546	2.8059	6.99296	NA
1810062G17Rik	2.8059	6.99296	NA
Gm42865	2.8059	6.99296	NA
Ccr4	2.8059	6.99296	NA
Gm47131	2.8059	6.99296	NA
Gm48296	2.8059	6.99296	NA
Asb11	2.80149	6.97159	NA
Gm30648	2.80149	6.97159	NA
Gm44170	2.80149	6.97159	NA
4930484H19Rik	2.80149	6.97159	NA
A730061H03Rik	2.80149	6.97159	NA
Timd2	2.80149	6.97159	NA
AC121598.3	2.80149	6.97159	NA
Platr17	2.80149	6.97159	NA
Gm43145	2.79137	6.92285	NA
Mir135a-1	2.79116	6.92188	NA
Mir704	2.78341	6.88476	NA
Gm11517	2.78341	6.88476	NA
Gm11412	2.77082	6.82495	NA
Gm48740	2.77082	6.82495	NA
Gm9392	2.75756	6.76253	NA
Gm37246	2.74437	6.70098	NA
Vmn2r15	2.74	6.6807	NA
Cyp4x1os	2.73882	6.67523	NA
1700016H13Rik	2.73573	6.66097	NA
Gm9915	2.72125	6.59444	NA
Gm36251	2.7109	6.54728	0.210457
C530043A13Rik	2.70325	6.51268	NA
Mir1231	2.70325	6.51268	NA
Gm14407	2.70325	6.51268	NA
Tlr8	2.70325	6.51268	NA
Hsd3b6	2.70325	6.51268	NA
Gm12968	2.70325	6.51268	NA
Gm8925	2.70325	6.51268	NA
Gm44123	2.70325	6.51268	NA
Gm44366	2.70325	6.51268	NA
Gm7238	2.70325	6.51268	NA
Gm45702	2.70325	6.51268	NA
Gm1110	2.70325	6.51268	NA
Ccr9	2.70325	6.51268	NA
Gm11748	2.70325	6.51268	NA
Gm11349	2.70325	6.51268	NA
Gm48510	2.70325	6.51268	NA
Krt72	2.70325	6.51268	NA
AC154509.1	2.70325	6.51268	NA
6030460B20Rik	2.70207	6.50734	NA
1200007C13Rik	2.70207	6.50734	NA
Gm14567	2.70207	6.50734	NA
Gm12762	2.70207	6.50734	NA
Gm31941	2.70207	6.50734	NA
Gm23873	2.70207	6.50734	NA
Gm45546	2.70207	6.50734	NA
Gm6980	2.70207	6.50734	NA
Gm32939	2.70207	6.50734	NA
Gm17025	2.69427	6.47225	NA
Trim30e-ps1	2.65685	6.30654	NA
Gm43196	2.64872	6.27112	NA
4930568G15Rik	2.64834	6.26944	NA
4930583K01Rik	2.64554	6.2573	NA
Gm46102	2.64554	6.2573	NA
Mir3097	2.64372	6.24941	NA
CT010505.2	2.64264	6.24473	NA
Gm15721	2.63348	6.20521	NA
Gm28578	2.61471	6.12499	NA
Gm23966	2.60589	6.08767	NA
4933436I20Rik	2.60589	6.08767	NA
Gm29461	2.60589	6.08767	NA
Gm13620	2.60589	6.08767	NA
Gm8813	2.60589	6.08767	NA
B020004J07Rik	2.60589	6.08767	NA
Zfp988	2.60589	6.08767	NA
Gm10382	2.60589	6.08767	NA
Gm26640	2.60589	6.08767	NA
Mir3100	2.60589	6.08767	NA
Gm35611	2.60589	6.08767	NA
Gm17711	2.60589	6.08767	NA
Gm48651	2.60589	6.08767	NA
Gm2916	2.60589	6.08767	NA
Gm48277	2.60589	6.08767	NA
5530401A14Rik	2.60589	6.08767	NA
Gm31025	2.60589	6.08767	NA
Gm10373	2.60589	6.08767	NA
Rag2	2.60101	6.0671	NA
Gm14001	2.60101	6.0671	NA
Tfap2e	2.60101	6.0671	NA
Gm19798	2.60101	6.0671	NA
Gm17202	2.60101	6.0671	NA
Gm43924	2.60101	6.0671	NA
4933430L12Rik	2.60101	6.0671	NA
Gm22207	2.60101	6.0671	NA
Gm6213	2.60101	6.0671	NA
Gm45911	2.60101	6.0671	NA
Gm15222	2.60101	6.0671	NA
Gm39323	2.60101	6.0671	NA
2810433D01Rik	2.60101	6.0671	NA
Gm11682	2.60101	6.0671	NA
Prl8a6	2.60101	6.0671	NA
AC119177.2	2.60101	6.0671	NA
Gm37158	2.60101	6.0671	NA
Gm40617	2.59982	6.06212	NA
Gm11914	2.59913	6.05923	NA
Casp4	2.59913	6.05923	NA
Ido1	2.59254	6.03158	0.364251
Gm9431	2.58967	6.01963	NA
Gm6288	2.5857	6.00309	NA
Gm6225	2.58381	5.9952	NA
Gm26699	2.58007	5.97971	NA
Gm47594	2.58007	5.97971	NA
Gm43307	2.54033	5.81724	NA
Serpina9	2.53882	5.81113	NA
Gm45885	2.53516	5.7964	NA
Gm36262	2.53474	5.79473	NA
Gm17229	2.53124	5.78067	0.144943
Lum	2.52917	5.77239	0.761833
Rab42	2.5279	5.76733	NA
Gm43172	2.5279	5.76733	NA
Pf4	2.52755	5.7659	NA
Gm10306	2.52717	5.76438	NA
Olfr1556-ps1	2.52696	5.76355	NA
Gm45297	2.51378	5.71116	0.143371
Gm38102	2.50741	5.68597	NA
Glp1r	2.49421	5.6342	NA
Gm43428	2.49285	5.62889	NA
Mir701	2.49285	5.62889	NA
Gm28616	2.49285	5.62889	NA
Gm4782	2.49285	5.62889	NA
Gm43912	2.49285	5.62889	NA
Gm31510	2.49285	5.62889	NA
Gm32842	2.49285	5.62889	NA
Gm48853	2.49285	5.62889	NA
B930092H01Rik	2.49285	5.62889	NA
Gm26064	2.49285	5.62889	NA
Gm28044	2.49285	5.62889	NA
Gm20405	2.49285	5.62889	NA
Krt76	2.49285	5.62889	NA
Cd63-ps	2.49285	5.62889	NA
Aldh1a7	2.49285	5.62889	NA
Tas2r108	2.47644	5.56523	NA
Lrrc52	2.4762	5.56428	NA
Ascl5	2.47612	5.56401	NA
Gm15645	2.47612	5.56401	NA
Gm18199	2.47557	5.56189	NA
Gm44975	2.47557	5.56189	NA
Pax6os1	2.47514	5.56021	NA
Gm42669	2.47514	5.56021	NA
Platr6	2.47514	5.56021	NA
Gm9130	2.47514	5.56021	NA
Zfp981	2.46719	5.52965	NA
Cldn11	2.45931	5.49955	NA
BC028777	2.45449	5.48118	NA
2310003L06Rik	2.45289	5.47512	NA
Gm47854	2.44296	5.43757	0.236485
Gm37412	2.44057	5.42856	NA
Nr4a2	2.44016	5.42703	0.602355
Tac1	2.43866	5.42139	0.999998
Lox	2.42384	5.36597	0.210457
Gm15799	2.42265	5.36156	NA
Gm27552	2.42261	5.36142	NA
Cdk19os	2.42261	5.36142	NA
Gm19335	2.4226	5.36137	NA
Ush1g	2.4226	5.36137	NA
Mhrt	2.42254	5.36113	NA
Gm18960	2.42254	5.36113	NA
Smr3a	2.42252	5.36106	NA
Gm4166	2.42252	5.36106	NA
Gm14246	2.42249	5.36094	NA
Gm8597	2.42249	5.36094	NA
Gm24401	2.41952	5.34995	NA
4930544D05Rik	2.41944	5.34964	NA
Abcc2	2.41944	5.34964	NA
Ltb	2.41917	5.34864	NA
Wnt11	2.41902	5.34809	0.652874
Gm14488	2.40933	5.31226	NA
Mir129-2	2.40933	5.31226	NA
Gm15262	2.40933	5.31226	NA
Agtr1b	2.40933	5.31226	NA
Asb17os	2.40933	5.31226	NA
Gm11874	2.40933	5.31226	NA
Gm12704	2.40933	5.31226	NA
Vmn1r6	2.40933	5.31226	NA
Mir5620	2.40933	5.31226	NA
Napsa	2.40933	5.31226	NA
Gm47687	2.40933	5.31226	NA
Gm44330	2.40933	5.31226	NA
Gm32122	2.40933	5.31226	NA
Gm6581	2.40933	5.31226	NA
Gm47238	2.40933	5.31226	NA
Krt33b	2.40933	5.31226	NA
Gm48899	2.40933	5.31226	NA
4930426I24Rik	2.40933	5.31226	NA
Gm7497	2.40933	5.31226	NA
Foxd2	2.40716	5.30431	NA
Gm24786	2.40711	5.30409	NA
Gm40418	2.40711	5.30409	NA
Fbxl8	2.40676	5.30282	NA
Fcna	2.4067	5.30258	NA
Gm43210	2.39284	5.25189	0.21141
Gm4926	2.38826	5.23524	NA
Gm43684	2.38628	5.22807	NA
Gm23933	2.37475	5.18646	NA
Gm26631	2.3745	5.18555	NA
Tsx	2.3737	5.18269	NA
Acap1	2.36741	5.16012	NA
Gm44013	2.36666	5.15747	NA
Gm7042	2.36666	5.15747	NA
Pdcd1lg2	2.36666	5.15747	NA
Fcnaos	2.3659	5.15476	NA
Slc10a6	2.36236	5.14212	NA
Gm38991	2.36236	5.14212	NA
Ntn5	2.36236	5.14212	NA
Gm6916	2.36236	5.14212	NA
Gm7565	2.36236	5.14212	NA
AC158982.1	2.36236	5.14212	NA
Ankk1	2.36236	5.14212	NA
Gm11963	2.36236	5.14212	NA
Gm12256	2.36236	5.14212	NA
Prl3b1	2.36236	5.14212	NA
Lypd2	2.36236	5.14212	NA
4930552P12Rik	2.36236	5.14212	NA
Gm42141	2.36131	5.13836	NA
Gm43371	2.3606	5.13584	NA
Gm44686	2.3606	5.13584	NA
Csnka2ip	2.3606	5.13584	NA
Gm15423	2.36028	5.13471	NA
Gm48779	2.34101	5.06657	NA
Gm35618	2.33777	5.05522	NA
Fgf5	2.33132	5.03266	NA
Gm37170	2.32938	5.02589	NA
Cyp27a1	2.32169	4.99919	NA
Gm38034	2.31824	4.98724	NA
Sec1	2.31519	4.97672	NA
Gm10493	2.31423	4.9734	0.136299
Lrrc17	2.30657	4.94705	NA
Gm37215	2.30068	4.9269	NA
Slc6a20b	2.30068	4.9269	NA
Gm14429	2.30022	4.92534	NA
Mir7663	2.29618	4.91156	NA
Gm26846	2.29498	4.90746	NA
AC163623.2	2.2936	4.90279	NA
Gm45098	2.29317	4.90131	NA
Gm11946	2.29165	4.89616	NA
Mageb16-ps2	2.29039	4.89188	NA
Hba-x	2.28999	4.89052	NA
Gm37645	2.26144	4.79471	NA
Il10	2.26144	4.79471	NA
Gm26523	2.26144	4.79471	NA
Gm16564	2.26144	4.79471	NA
Gm8407	2.26144	4.79471	NA
Grin1os	2.26144	4.79471	NA
Pla2g4f	2.26144	4.79471	NA
Gm17180	2.26144	4.79471	NA
Gm22288	2.26144	4.79471	NA
Gm15063	2.26144	4.79471	NA
Gm43140	2.26144	4.79471	NA
Tex38	2.26144	4.79471	NA
Gm3279	2.26144	4.79471	NA
Clec1b	2.26144	4.79471	NA
Slco1b2	2.26144	4.79471	NA
Gm44627	2.26144	4.79471	NA
Ccdc83	2.26144	4.79471	NA
1700120K04Rik	2.26144	4.79471	NA
Mmp21	2.26144	4.79471	NA
Gm45507	2.26144	4.79471	NA
Gm48057	2.26144	4.79471	NA
Gm47708	2.26144	4.79471	NA
Gm8601	2.26144	4.79471	NA
Gm45394	2.26144	4.79471	NA
4930542C16Rik	2.26144	4.79471	NA
AC154855.1	2.26144	4.79471	NA
Gm44453	2.26144	4.79471	NA
Gm39336	2.26144	4.79471	NA
Gm7436	2.26144	4.79471	NA
Tmem89	2.26144	4.79471	NA
Gm39456	2.26144	4.79471	NA
Gm11972	2.26144	4.79471	NA
2010300F17Rik	2.26144	4.79471	NA
Gm20644	2.26144	4.79471	NA
1700003D09Rik	2.26144	4.79471	NA
AC163667.2	2.26144	4.79471	NA
Gm4036	2.26144	4.79471	NA
Gm48242	2.26144	4.79471	NA
Gm46379	2.26144	4.79471	NA
Gm16077	2.26144	4.79471	NA
Slc16a8	2.26144	4.79471	NA
Pla2g10	2.26144	4.79471	NA
Gm15530	2.26144	4.79471	NA
Gm5407	2.26144	4.79471	NA
n-R5s26	2.26144	4.79471	NA
Gm47898	2.26144	4.79471	NA
Pnliprp2	2.26144	4.79471	NA
Gm27653	2.25304	4.76686	NA
Gm12963	2.24117	4.72782	NA
Anxa9	2.22752	4.68328	NA
Gm28722	2.22539	4.67636	NA
Gm7932	2.22539	4.67636	NA
Erp27	2.2247	4.67414	NA
Gm13601	2.22447	4.67341	NA
Gata3	2.21721	4.64992	NA
Gm37564	2.21721	4.64992	NA
Sall4	2.21613	4.64644	NA
Alpk2	2.21613	4.64644	NA
Pkhd1	2.21578	4.64534	NA
Gm43154	2.2155	4.64443	NA
Kcne3	2.21037	4.62793	NA
Rxfp1	2.20508	4.611	0.054148
Gm44931	2.18879	4.55923	NA
9330111N05Rik	2.1802	4.53215	NA
Col25a1	2.1673	4.49182	0.466473
AL603867.1	2.16193	4.47514	NA
Gm14497	2.15749	4.46138	NA
Usp26	2.15749	4.46138	NA
Cpb1	2.15749	4.46138	NA
Ucp1	2.15749	4.46138	NA
Gm18734	2.15749	4.46138	NA
Gm14382	2.15672	4.459	NA
Iqcm	2.15536	4.4548	NA
Gm43213	2.15347	4.44897	NA
Gm12784	2.15347	4.44897	NA
Gm26752	2.15347	4.44897	NA
Pabpn1l	2.15347	4.44897	NA
Gm12052	2.15347	4.44897	NA
Gm5415	2.1531	4.44782	NA
Gm28042	2.1531	4.44782	NA
Gm10344	2.1531	4.44782	NA
Gm10874	2.1531	4.44782	NA
Gm38211	2.15297	4.44744	NA
Gm40264	2.15297	4.44744	NA
4921539H07Rik	2.14761	4.43092	NA
Gm24050	2.14583	4.42547	NA
Asb2	2.14529	4.4238	0.0523477
Gm45738	2.14216	4.41422	NA
Gm21860	2.13419	4.3899	NA
Gm11934	2.12538	4.36319	NA
Gm3852	2.12307	4.35621	NA
Pax3	2.12307	4.35621	NA
C030007H22Rik	2.12307	4.35621	NA
Tnni1	2.12307	4.35621	NA
Gm10857	2.12307	4.35621	NA
4931422A03Rik	2.12307	4.35621	NA
Gm14029	2.12307	4.35621	NA
A930019D19Rik	2.12307	4.35621	NA
Gm20458	2.12307	4.35621	NA
2010308F09Rik	2.12307	4.35621	NA
5430427O19Rik	2.12307	4.35621	NA
Gm34302	2.12307	4.35621	NA
4930425O10Rik	2.12307	4.35621	NA
Gm37482	2.12307	4.35621	NA
AI838599	2.12307	4.35621	NA
8430436N08Rik	2.12307	4.35621	NA
Tmco2	2.12307	4.35621	NA
Gm43791	2.12307	4.35621	NA
Gm35570	2.12307	4.35621	NA
Dao	2.12307	4.35621	NA
Pilra	2.12307	4.35621	NA
Cyp2w1	2.12307	4.35621	NA
Gm43338	2.12307	4.35621	NA
Gm36241	2.12307	4.35621	NA
Gmfg-ps	2.12307	4.35621	NA
Clec12b	2.12307	4.35621	NA
Ceacam5	2.12307	4.35621	NA
Gm45185	2.12307	4.35621	NA
Gm45121	2.12307	4.35621	NA
Gm48332	2.12307	4.35621	NA
Gm28447	2.12307	4.35621	NA
Gdf15	2.12307	4.35621	NA
3425401B19Rik	2.12307	4.35621	NA
AC138716.2	2.12307	4.35621	NA
Olfr77	2.12307	4.35621	NA
Gm15511	2.12307	4.35621	NA
Mir6921	2.12307	4.35621	NA
Gltpd2	2.12307	4.35621	NA
Gm11510	2.12307	4.35621	NA
Krt20	2.12307	4.35621	NA
Gm11706	2.12307	4.35621	NA
Gm26508	2.12307	4.35621	NA
Gm48501	2.12307	4.35621	NA
Gm40909	2.12307	4.35621	NA
1700026N04Rik	2.12307	4.35621	NA
A630019I02Rik	2.12307	4.35621	NA
Meox2	2.12307	4.35621	NA
AC138604.2	2.12307	4.35621	NA
C1ql4	2.12307	4.35621	NA
Mir155hg	2.12307	4.35621	NA
Gm15964	2.12307	4.35621	NA
Tnf	2.12307	4.35621	NA
Mir6977	2.12307	4.35621	NA
Mettl4-ps1	2.12307	4.35621	NA
Gm24492	2.12307	4.35621	NA
Gm19774	2.12307	4.35621	NA
Gm43953	2.12126	4.35074	NA
Gm26446	2.11715	4.33835	NA
Gm36975	2.11715	4.33835	NA
Gm38126	2.11715	4.33835	NA
Gm20539	2.11715	4.33835	NA
Gm17171	2.11715	4.33835	NA
Gm43128	2.11715	4.33835	NA
Gm13571	2.11715	4.33835	NA
4933409G03Rik	2.11715	4.33835	NA
Sel1l2	2.11715	4.33835	NA
4933416E14Rik	2.11715	4.33835	NA
Mir221	2.11715	4.33835	NA
Gm14587	2.11715	4.33835	NA
Gm595	2.11715	4.33835	NA
Gm23121	2.11715	4.33835	NA
Gm16421	2.11715	4.33835	NA
Gm6088	2.11715	4.33835	NA
Gm42809	2.11715	4.33835	NA
Gm16048	2.11715	4.33835	NA
4632404M16Rik	2.11715	4.33835	NA
Gm42679	2.11715	4.33835	NA
AI115009	2.11715	4.33835	NA
Gm23540	2.11715	4.33835	NA
Mir7016	2.11715	4.33835	NA
Rap1gapos	2.11715	4.33835	NA
Gm4751	2.11715	4.33835	NA
Gm23570	2.11715	4.33835	NA
Hmx1	2.11715	4.33835	NA
Gm43701	2.11715	4.33835	NA
4930448I18Rik	2.11715	4.33835	NA
Fkbp6	2.11715	4.33835	NA
Gm29264	2.11715	4.33835	NA
Doxl2	2.11715	4.33835	NA
Gm6157	2.11715	4.33835	NA
Gm26811	2.11715	4.33835	NA
Gm765	2.11715	4.33835	NA
Gm34933	2.11715	4.33835	NA
Gm43636	2.11715	4.33835	NA
Psg27	2.11715	4.33835	NA
4932431P20Rik	2.11715	4.33835	NA
Mrgprb5	2.11715	4.33835	NA
Olfr687	2.11715	4.33835	NA
Gm45615	2.11715	4.33835	NA
Gm6249	2.11715	4.33835	NA
Gm25369	2.11715	4.33835	NA
Gm47760	2.11715	4.33835	NA
Gm10825	2.11715	4.33835	NA
Gm34574	2.11715	4.33835	NA
Gm7676	2.11715	4.33835	NA
Gm16617	2.11715	4.33835	NA
Gm47089	2.11715	4.33835	NA
Gm9837	2.11715	4.33835	NA
Gm12306	2.11715	4.33835	NA
Slc17a3	2.11715	4.33835	NA
AC116656.1	2.11715	4.33835	NA
Klhl38	2.11715	4.33835	NA
Gm29200	2.11715	4.33835	NA
Plac8l1	2.11715	4.33835	NA
Gm28374	2.11715	4.33835	NA
Mir8092	2.11715	4.33835	NA
Gm38160	2.114	4.32891	NA
AC137902.1	2.11333	4.32688	NA
Gm38312	2.10243	4.29431	NA
Mir3080	2.10139	4.29121	NA
Gm9602	2.09757	4.27988	NA
Piwil2	2.09757	4.27988	NA
Vnn1	2.09342	4.26758	0.602355
Gm15680	2.08887	4.25416	NA
Lbx2	2.08743	4.24989	NA
CT025525.2	2.08743	4.24989	NA
Gm47157	2.08743	4.24989	NA
AC158974.1	2.08743	4.24989	NA
Mael	2.08735	4.24966	NA
Gm13339	2.08735	4.24966	NA
Gm12367	2.08735	4.24966	NA
Mettl21e	2.08711	4.24896	NA
Efcab8	2.08711	4.24896	NA
Arid3c	2.08711	4.24896	NA
Gm15352	2.08711	4.24896	NA
Hsf4	2.08711	4.24896	NA
Gm14770	2.08432	4.24074	NA
Gm12847	2.08432	4.24074	NA
Tbx20	2.08432	4.24074	NA
Gm12097	2.08432	4.24074	NA
Gm6728	2.08416	4.24027	NA
Gm7696	2.08416	4.24027	NA
Gm23989	2.08416	4.24027	NA
Gm44624	2.08369	4.2389	NA
Gprc5a	2.08285	4.23643	NA
Gm25411	2.06983	4.19837	NA
Sypl2	2.0659	4.18696	0.607587
Gm45399	2.0636	4.18028	NA
Gm14393	2.06218	4.17617	NA
Gm44066	2.05379	4.15195	NA
Tssk6	2.05379	4.15195	NA
Gm48442	2.05379	4.15195	NA
Gm12426	2.04857	4.13696	NA
Cntf	2.04637	4.13065	NA
Gm44270	2.03908	4.10984	NA
Cacna1s	2.03652	4.10256	NA
Serpinb8	2.0231	4.06457	NA
Gm12494	2.02073	4.0579	NA
Mroh6	2.02073	4.0579	NA
Gm15327	2.01867	4.0521	NA
Gm42546	2.01698	4.04736	NA
Slfn10-ps	2.01566	4.04366	NA
Ccdc129	2.01362	4.03795	0.436905
Gm25037	2.01225	4.03411	NA
Gm35405	2.01225	4.03411	NA
Gm6081	2.01225	4.03411	NA
AC116950.1	2.01225	4.03411	NA
Gm4577	2.01225	4.03411	NA
Lbp	2.01194	4.03323	NA
Mir135b	2.01183	4.03293	NA
Mybph	2.01183	4.03293	NA
Gm47284	2.01183	4.03293	NA
Mir1968	2.01183	4.03293	NA
Mylk3	2.01183	4.03293	NA
Rps7-ps2	2.01183	4.03293	NA
Gm40977	2.01173	4.03266	NA
9530052E02Rik	2.01164	4.03241	NA
Gm28872	2.01081	4.03009	NA
1700022H01Rik	2.01081	4.03009	NA
Gm48495	2.01081	4.03009	NA
Mir6941	2.01062	4.02955	NA
Gm26403	2.01062	4.02955	NA
Gnat1	2.01005	4.02796	NA
Oca2	2.01004	4.02795	0.520665
Itgb6	1.99786	3.99407	NA
Mir700	1.99452	3.98483	NA
4930426D05Rik	1.97947	3.94348	NA
Gm17101	1.97873	3.94147	NA
4833421G17Rik	1.97873	3.94147	NA
Gm29481	1.97873	3.94147	NA
Crp	1.97873	3.94147	NA
Gm38268	1.97873	3.94147	NA
Gm43497	1.97873	3.94147	NA
Gm20532	1.97873	3.94147	NA
Gm13431	1.97873	3.94147	NA
Gm14208	1.97873	3.94147	NA
Gm5535	1.97873	3.94147	NA
Gm14857	1.97873	3.94147	NA
Gm5395	1.97873	3.94147	NA
Gm38066	1.97873	3.94147	NA
Gm37892	1.97873	3.94147	NA
Gm16253	1.97873	3.94147	NA
9830132P13Rik	1.97873	3.94147	NA
Gm43469	1.97873	3.94147	NA
Gm11821	1.97873	3.94147	NA
Mir1958	1.97873	3.94147	NA
Rnf183	1.97873	3.94147	NA
Kif12	1.97873	3.94147	NA
n-R5s189	1.97873	3.94147	NA
Foxo6os	1.97873	3.94147	NA
Gm13244	1.97873	3.94147	NA
Gm13201	1.97873	3.94147	NA
Slc5a1	1.97873	3.94147	NA
H2af-ps	1.97873	3.94147	NA
2310040G07Rik	1.97873	3.94147	NA
A930041C12Rik	1.97873	3.94147	NA
Gm43553	1.97873	3.94147	NA
Gm8038	1.97873	3.94147	NA
2610300M13Rik	1.97873	3.94147	NA
4930480K02Rik	1.97873	3.94147	NA
Gm30075	1.97873	3.94147	NA
Gm38405	1.97873	3.94147	NA
Gm5735	1.97873	3.94147	NA
Gm44773	1.97873	3.94147	NA
Gm45683	1.97873	3.94147	NA
4930444F02Rik	1.97873	3.94147	NA
Gm48270	1.97873	3.94147	NA
Gm35206	1.97873	3.94147	NA
Ifng	1.97873	3.94147	NA
Gm35696	1.97873	3.94147	NA
Gm39129	1.97873	3.94147	NA
0610038B21Rik	1.97873	3.94147	NA
Gm30329	1.97873	3.94147	NA
Gm20406	1.97873	3.94147	NA
Mc1r	1.97873	3.94147	NA
Gm10403	1.97873	3.94147	NA
Dusp13	1.97873	3.94147	NA
Trav15d-1-dv6d-1	1.97873	3.94147	NA
Gm5958	1.97873	3.94147	NA
Gm9376	1.97873	3.94147	NA
Gm47214	1.97873	3.94147	NA
Gm37040	1.97873	3.94147	NA
4930519F24Rik	1.97873	3.94147	NA
Gm16141	1.97873	3.94147	NA
Gm16170	1.97873	3.94147	NA
Gm12292	1.97873	3.94147	NA
Gm11496	1.97873	3.94147	NA
Mir5119	1.97873	3.94147	NA
Gm11342	1.97873	3.94147	NA
Prl8a9	1.97873	3.94147	NA
Gm47172	1.97873	3.94147	NA
Tfap2a	1.97873	3.94147	NA
Adtrp	1.97873	3.94147	NA
Fbp1	1.97873	3.94147	NA
Gm31630	1.97873	3.94147	NA
Dcdc2c	1.97873	3.94147	NA
Gm7019	1.97873	3.94147	NA
Mir6951	1.97873	3.94147	NA
Oc90	1.97873	3.94147	NA
Gm15640	1.97873	3.94147	NA
Krtap8-1	1.97873	3.94147	NA
CT030652.1	1.97873	3.94147	NA
Gm21244	1.97873	3.94147	NA
Gm24845	1.97873	3.94147	NA
mt-Tl2	1.97873	3.94147	NA
Etv3l	1.9783	3.94028	NA
Gm16334	1.9783	3.94028	NA
Gm2861	1.96993	3.9175	NA
Gm28731	1.95905	3.88806	NA
Gm15337	1.95781	3.88472	0.268183
Apob	1.9558	3.87932	NA
Spr-ps1	1.95357	3.87333	NA
Gm22532	1.95357	3.87333	NA
Grb7	1.95312	3.87211	0.603737
Gm9903	1.94945	3.86228	NA
Prss57	1.94436	3.84867	NA
Allc	1.94061	3.83868	NA
Kdm4dl	1.93833	3.83262	NA
AC160562.1	1.93588	3.82612	NA
Ccnd3-ps	1.93549	3.82507	NA
Oit3	1.93543	3.82493	NA
Gm23761	1.93461	3.82276	NA
Gm43585	1.9339	3.82087	NA
Mir3104	1.9339	3.82087	NA
Gcom1	1.9339	3.82087	NA
Mir673	1.9339	3.82087	NA
B930036N10Rik	1.9333	3.81927	0.215316
Gm19744	1.93322	3.81908	0.475649
Gm14860	1.93191	3.81559	NA
Gm11491	1.93191	3.81559	NA
Mir6939	1.93191	3.81559	NA
Gm24927	1.93191	3.81559	NA
Gm43465	1.93099	3.81317	NA
4833421K07Rik	1.93071	3.81243	NA
Gm12371	1.92656	3.80147	0.080268
Gm26658	1.92176	3.78885	0.835686
Mir345	1.91904	3.7817	NA
A830029E22Rik	1.91576	3.77312	NA
Gm26995	1.91576	3.77312	NA
Gm32005	1.91576	3.77312	NA
Gm43755	1.91365	3.76762	NA
Gckr	1.91365	3.76762	NA
Gm45044	1.91365	3.76762	NA
Gm11205	1.91365	3.76762	NA
4931406G06Rik	1.91365	3.76762	NA
Gm3355	1.91365	3.76762	NA
Cd80	1.9135	3.76722	NA
Gm35736	1.9129	3.76566	NA
Ins2	1.9129	3.76566	NA
Gm7787	1.9129	3.76566	NA
1700121N20Rik	1.90542	3.74619	NA
Fap	1.89471	3.71846	0.674341
Tfap2b	1.8919	3.71125	NA
AC162302.1	1.89037	3.7073	NA
Gm28928	1.8749	3.66775	NA
Gm21542	1.87153	3.65921	NA
Gm37689	1.87024	3.65593	NA
Rgn	1.87011	3.6556	NA
Rnase1	1.8696	3.65431	NA
Gm48695	1.86917	3.65323	NA
Gm20109	1.86848	3.65148	NA
Zfp819	1.86805	3.65039	NA
Gm16059	1.86752	3.64904	NA
Gm38025	1.86729	3.64846	NA
Nod2	1.86712	3.64803	NA
AC174647.1	1.8662	3.6457	NA
Slc6a13	1.86566	3.64436	0.999998
Il20ra	1.86385	3.63978	NA
Chst9	1.86186	3.63475	NA
C230038L03Rik	1.86156	3.63401	NA
Trhr2	1.85959	3.62903	NA
Gm13389	1.85473	3.61683	NA
Gm33280	1.84385	3.58966	NA
Gm28364	1.84385	3.58966	NA
Serpinb3b	1.84385	3.58966	NA
4933436E23Rik	1.84385	3.58966	NA
Sh2d1b1	1.84385	3.58966	NA
Gm23523	1.84385	3.58966	NA
Gm7804	1.84385	3.58966	NA
Ifi214	1.84385	3.58966	NA
Gm17967	1.84385	3.58966	NA
Gm8146	1.84385	3.58966	NA
Mir669j	1.84385	3.58966	NA
Gm13511	1.84385	3.58966	NA
Gm13803	1.84385	3.58966	NA
BC016548	1.84385	3.58966	NA
Gm14104	1.84385	3.58966	NA
Gm11465	1.84385	3.58966	NA
Gm14341	1.84385	3.58966	NA
Mir7006	1.84385	3.58966	NA
Il13ra2	1.84385	3.58966	NA
Mir3473a	1.84385	3.58966	NA
Gm12583	1.84385	3.58966	NA
Gm35106	1.84385	3.58966	NA
Gm25931	1.84385	3.58966	NA
Tex48	1.84385	3.58966	NA
Gm26154	1.84385	3.58966	NA
Ccdc50-ps	1.84385	3.58966	NA
Gm23936	1.84385	3.58966	NA
4933421A08Rik	1.84385	3.58966	NA
Gm15734	1.84385	3.58966	NA
Gm10482	1.84385	3.58966	NA
Gm5864	1.84385	3.58966	NA
Gc	1.84385	3.58966	NA
Gm33347	1.84385	3.58966	NA
Gm42421	1.84385	3.58966	NA
Gm20619	1.84385	3.58966	NA
D830026I12Rik	1.84385	3.58966	NA
Gm38811	1.84385	3.58966	NA
Gys2	1.84385	3.58966	NA
Gm44882	1.84385	3.58966	NA
Gm44757	1.84385	3.58966	NA
Gm45487	1.84385	3.58966	NA
Gm17984	1.84385	3.58966	NA
Gm15133	1.84385	3.58966	NA
Gm30928	1.84385	3.58966	NA
Btbd16	1.84385	3.58966	NA
Fgf4	1.84385	3.58966	NA
Gm20125	1.84385	3.58966	NA
Gm34983	1.84385	3.58966	NA
Gm25871	1.84385	3.58966	NA
Gm39154	1.84385	3.58966	NA
Gm8291	1.84385	3.58966	NA
Gm45406	1.84385	3.58966	NA
Gm24693	1.84385	3.58966	NA
Gm8688	1.84385	3.58966	NA
Dpep2	1.84385	3.58966	NA
Gm3187	1.84385	3.58966	NA
AC117608.1	1.84385	3.58966	NA
Gm6128	1.84385	3.58966	NA
Mir6947	1.84385	3.58966	NA
Dydc1	1.84385	3.58966	NA
Gm24496	1.84385	3.58966	NA
Mtnr1b	1.84385	3.58966	NA
AC160966.1	1.84385	3.58966	NA
Peak1os	1.84385	3.58966	NA
D030062O11Rik	1.84385	3.58966	NA
Gm37457	1.84385	3.58966	NA
Gm47102	1.84385	3.58966	NA
Sec14l4	1.84385	3.58966	NA
Mir804	1.84385	3.58966	NA
Clec10a	1.84385	3.58966	NA
Ccl2	1.84385	3.58966	NA
Mir8103	1.84385	3.58966	NA
Krt26	1.84385	3.58966	NA
Gm16045	1.84385	3.58966	NA
Mir6934	1.84385	3.58966	NA
Gm47450	1.84385	3.58966	NA
Gm11363	1.84385	3.58966	NA
Gm48684	1.84385	3.58966	NA
Gm48300	1.84385	3.58966	NA
Gm25821	1.84385	3.58966	NA
Gm9315	1.84385	3.58966	NA
Gm7754	1.84385	3.58966	NA
Gm48866	1.84385	3.58966	NA
Gm40437	1.84385	3.58966	NA
Gm2862	1.84385	3.58966	NA
AC107453.2	1.84385	3.58966	NA
AC134414.1	1.84385	3.58966	NA
AC142474.2	1.84385	3.58966	NA
AC134548.2	1.84385	3.58966	NA
Zdhhc19	1.84385	3.58966	NA
Gm16168	1.84385	3.58966	NA
Trim15	1.84385	3.58966	NA
Gm23964	1.84385	3.58966	NA
E230025N22Rik	1.84385	3.58966	NA
Gm20616	1.84385	3.58966	NA
4930505N22Rik	1.84385	3.58966	NA
Egr4	1.83747	3.57383	0.47525
Serpind1	1.83558	3.56915	NA
Gm15681	1.83512	3.568	0.134599
E030013I19Rik	1.83286	3.56243	NA
Ccdc150	1.83248	3.56149	NA
AC138767.1	1.83181	3.55982	NA
Six1	1.83181	3.55982	NA
BX649293.1	1.83088	3.55755	NA
Gm44794	1.83088	3.55755	NA
Gm34829	1.83088	3.55755	NA
Gm47586	1.83088	3.55755	NA
Mir6940	1.83088	3.55755	NA
Chrna1os	1.83072	3.55714	NA
Gm45425	1.83072	3.55714	NA
Sncg	1.83072	3.55714	NA
Gm26360	1.83072	3.55714	NA
Zfp750	1.83072	3.55714	NA
Gm15852	1.8297	3.55464	NA
Gm5847	1.8297	3.55464	NA
Il23a	1.8297	3.55464	NA
Gm31812	1.82908	3.55311	NA
Gm13724	1.82908	3.55311	NA
Nat8	1.82852	3.55172	NA
Gm22851	1.82852	3.55172	NA
Gm47093	1.82852	3.55172	NA
Bco1	1.82852	3.55172	NA
Ms4a7	1.82852	3.55172	NA
6720483E21Rik	1.82849	3.55165	NA
Mir7010	1.82849	3.55165	NA
Hspb2	1.82849	3.55165	NA
Gm12713	1.82849	3.55165	NA
Gm11681	1.82849	3.55165	NA
AC136003.1	1.82849	3.55165	NA
Mir6944	1.82844	3.55154	NA
1700064M15Rik	1.82844	3.55154	NA
Gm26858	1.82844	3.55154	NA
Gm16066	1.82844	3.55154	NA
Dbil5	1.82799	3.55041	NA
Gm8174	1.82799	3.55041	NA
Fzd10	1.82685	3.54762	NA
Tspan32os	1.8241	3.54085	NA
1700097N02Rik	1.8185	3.52715	NA
Gm26507	1.81741	3.52447	0.176513
Rubcnl	1.80436	3.49275	NA
1700030C14Rik	1.80402	3.49192	NA
Gm37521	1.80301	3.48948	0.683998
Tgfa	1.79655	3.47388	0.383798
Col1a1	1.79569	3.47181	0.999998
Gm44335	1.79367	3.46695	NA
C330022C24Rik	1.79279	3.46485	NA
Usp43	1.78907	3.45591	0.179105
Gm26509	1.78889	3.45548	NA
Satb2	1.78865	3.45491	0.999998
Gm8093	1.78688	3.45068	NA
Myh3	1.78469	3.44545	NA
Scn10a	1.77883	3.43148	0.56238
Gm48129	1.7768	3.42665	NA
AC141893.1	1.7768	3.42665	NA
Fst	1.77336	3.4185	0.160352
1810059H22Rik	1.76577	3.40057	NA
Rgs4	1.7619	3.39144	0.159252
Gm45807	1.76118	3.38976	NA
Gm7628	1.75963	3.38612	0.846534
Treml2	1.75832	3.38305	NA
Gm40634	1.75749	3.38109	NA
Gm4241	1.75507	3.37543	NA
Mir721	1.75501	3.37529	NA
Snord116l2	1.74878	3.36075	NA
Gm14291	1.74856	3.36023	NA
1700080G11Rik	1.74621	3.35476	NA
Gm8784	1.74028	3.34101	NA
Gm17281	1.74025	3.34094	NA
Gm15791	1.74025	3.34094	NA
Otop2	1.74025	3.34094	NA
Gm6569	1.74025	3.34094	NA
Gm22775	1.74024	3.34091	NA
Actl10	1.74024	3.34091	NA
Gm8826	1.74024	3.34091	NA
Gm42789	1.74024	3.34091	NA
5930438M14Rik	1.73756	3.3347	0.682944
BC039966	1.73689	3.33315	NA
Gm28402	1.73689	3.33315	NA
Tspan32	1.73689	3.33315	NA
Gm3160	1.73689	3.33315	NA
Nrg4	1.73689	3.33315	NA
Acsbg2	1.73689	3.33315	NA
Gm15867	1.73642	3.33208	NA
Mir26b	1.73628	3.33176	NA
Gm9442	1.73628	3.33176	NA
Gm36378	1.73628	3.33176	NA
Nlrp10	1.73628	3.33176	NA
Mir181c	1.73628	3.33176	NA
Gm12026	1.73628	3.33176	NA
4933428G20Rik	1.73628	3.33176	NA
Gm27206	1.73607	3.33126	NA
Rps12-ps16	1.73607	3.33126	NA
Gm25323	1.73607	3.33126	NA
Trbj2-7	1.73607	3.33126	NA
Gm38944	1.73607	3.33126	NA
Gm232	1.73607	3.33126	NA
Gm17040	1.73607	3.33126	NA
Gm11957	1.73607	3.33126	NA
Gm17098	1.729	3.31498	NA
Gm4032	1.72876	3.31443	NA
Ccdc154	1.7279	3.31245	NA
Six2	1.7279	3.31245	NA
D130004A15Rik	1.72685	3.31005	NA
Gm44891	1.72368	3.30277	NA
Snora20	1.71455	3.28195	NA
Hmga2	1.71369	3.27999	NA
Gm44021	1.71329	3.27907	0.944989
Il27ra	1.71225	3.27672	0.922928
Gm32123	1.70968	3.27087	NA
C230053D17Rik	1.70778	3.26658	NA
Frem3	1.70639	3.26343	0.140519
Gm43378	1.7003	3.24968	NA
Gm37859	1.69912	3.24704	NA
Gm23722	1.69794	3.24438	NA
Hspb3	1.69762	3.24364	0.908424
Gm27833	1.69677	3.24174	NA
Gm14581	1.68327	3.21155	NA
Gm24260	1.68327	3.21155	NA
Gm45869	1.67872	3.20144	NA
Col3a1	1.676	3.1954	0.838618
Gm23344	1.67509	3.1934	NA
1700001O22Rik	1.6713	3.18501	0.11259
Gm11915	1.67028	3.18276	NA
Fmod	1.66971	3.18151	0.818799
A830009L08Rik	1.66637	3.17415	0.835686
Sema3d	1.65806	3.15591	0.0964617
A730018C14Rik	1.65787	3.15551	0.110307
Gm42888	1.65574	3.15085	0.548809
Gm44136	1.65393	3.14689	NA
Gm22107	1.65253	3.14385	NA
Gm38177	1.64843	3.13493	NA
A930027P06Rik	1.64843	3.13493	NA
G630093K05Rik	1.64843	3.13493	NA
Tnfrsf14	1.64817	3.13436	NA
Igfbp6	1.64817	3.13436	NA
Gm43374	1.64807	3.13414	NA
Gm37896	1.64778	3.1335	NA
Gm13578	1.64778	3.1335	NA
Gm42627	1.64778	3.1335	NA
Irx5	1.64778	3.1335	NA
Gm23232	1.64778	3.1335	NA
Runx2os1	1.64778	3.1335	NA
Gm23370	1.6477	3.13334	NA
Gm37328	1.6477	3.13334	NA
Gm28448	1.6477	3.13334	NA
Gm23257	1.6477	3.13334	NA
Gm44249	1.6477	3.13334	NA
Gm36962	1.6477	3.13334	NA
Gm13691	1.64761	3.13314	NA
CT009530.1	1.64761	3.13314	NA
9130015A21Rik	1.64761	3.13314	NA
Dnm3os	1.64735	3.13259	NA
Capn8	1.64735	3.13259	NA
Nr1h5	1.64735	3.13259	NA
Gm44700	1.64735	3.13259	NA
Gm45233	1.64735	3.13259	NA
Ftl1-ps2	1.64735	3.13259	NA
Gm45520	1.64735	3.13259	NA
Gm45705	1.64735	3.13259	NA
AC141880.1	1.64735	3.13259	NA
1600014C23Rik	1.64735	3.13259	NA
Esrp1	1.64718	3.1322	NA
Tmem82	1.64718	3.1322	NA
Gm43769	1.64718	3.1322	NA
Gm26058	1.64718	3.1322	NA
Gm25984	1.64718	3.1322	NA
Apon	1.64718	3.1322	NA
AC131586.3	1.64718	3.1322	NA
Olfr56	1.64718	3.1322	NA
Gm11295	1.64718	3.1322	NA
Gfra3	1.64718	3.1322	NA
Gm43921	1.64643	3.13059	NA
Gm25471	1.64643	3.13059	NA
Gm44695	1.64643	3.13059	NA
Gm15815	1.64643	3.13059	NA
Hmgb1-rs17	1.64643	3.13059	NA
Gm16136	1.64643	3.13059	NA
4930509G22Rik	1.64643	3.13059	NA
Mir6982	1.64643	3.13059	NA
4930578G10Rik	1.64449	3.12636	NA
Sspo	1.64414	3.12561	NA
Gm38285	1.63992	3.1165	NA
Gm48883	1.63927	3.11508	NA
Gm44214	1.63844	3.1133	NA
Sp110	1.63765	3.11159	NA
Gm7645	1.6365	3.10911	NA
Ptgds	1.63635	3.10879	0.728115
Neurod6	1.63352	3.1027	0.84251
Gm12403	1.62928	3.09358	NA
Mir7069	1.62755	3.08988	NA
Gm27197	1.62732	3.0894	NA
Gm43766	1.62719	3.0891	NA
Gm42432	1.62589	3.08633	NA
Cpne8	1.62562	3.08575	0.652874
Gm15859	1.6247	3.08379	NA
Gm39132	1.62367	3.08159	NA
Aldh1a1	1.62125	3.07641	NA
BC049352	1.61468	3.06244	NA
Gm27271	1.61231	3.05741	NA
Gm42901	1.60995	3.05242	0.197531
Prss32	1.60772	3.04769	NA
Epgn	1.60332	3.03842	NA
Tlcd2	1.60332	3.03842	NA
4933427I22Rik	1.60129	3.03415	NA
Gm37820	1.60129	3.03415	NA
Gm29112	1.60068	3.03286	NA
Gm13542	1.59952	3.03043	NA
Gm37965	1.59864	3.02858	0.768751
Alpk3	1.59847	3.02822	NA
Gm15201	1.59599	3.02302	NA
Gm26096	1.59599	3.02302	NA
Krt12	1.59599	3.02302	NA
Tbx18	1.59597	3.02298	0.472062
Gm45634	1.59388	3.01861	NA
Gm26392	1.59175	3.01415	NA
Gm38287	1.58904	3.00849	NA
9130024F11Rik	1.57931	2.98826	0.999998
Gm22105	1.57901	2.98764	NA
Npc1l1	1.57665	2.98277	NA
Cntnap3	1.57542	2.98023	0.0627642
Gm13387	1.57134	2.97181	NA
Padi1	1.56616	2.96115	NA
4933425M03Rik	1.56584	2.96049	NA
Ctnna3	1.56474	2.95824	0.932583
Rpl19-ps4	1.56387	2.95645	NA
Msr1	1.55989	2.94832	NA
Gm37009	1.55962	2.94777	NA
Gm20682	1.55575	2.93986	NA
2200002D01Rik	1.5534	2.93509	NA
Nlrc3	1.55247	2.93319	0.418597
4930596I21Rik	1.55128	2.93076	NA
Mir6399	1.55128	2.93076	NA
Gm44265	1.55128	2.93076	NA
Gm45102	1.55128	2.93076	NA
Gm2253	1.55128	2.93076	NA
Gm4705	1.55128	2.93076	NA
Gm13785	1.55063	2.92945	NA
C130075A20Rik	1.5506	2.92939	0.838395
Gm10062	1.55039	2.92895	NA
Gm42596	1.55039	2.92895	NA
Gm27402	1.55039	2.92895	NA
Cyb5r2	1.55039	2.92895	NA
Mir6959	1.55039	2.92895	NA
Mir693	1.55039	2.92895	NA
Gm48089	1.54979	2.92775	NA
Nmur1	1.54967	2.9275	NA
Gm45426	1.54907	2.92629	NA
Ccdc121	1.54808	2.92427	NA
Gm38156	1.54808	2.92427	NA
S100a7a	1.54808	2.92427	NA
D530033B14Rik	1.54808	2.92427	NA
Gm22050	1.54808	2.92427	NA
Gm24189	1.54808	2.92427	NA
Hm629797	1.54808	2.92427	NA
Gm12098	1.54808	2.92427	NA
Mir323	1.54808	2.92427	NA
Gm3145	1.54808	2.92427	NA
Gm29201	1.54808	2.92427	NA
Gm6223	1.54794	2.924	NA
Gm32710	1.54546	2.91898	NA
2810405F15Rik	1.54239	2.91276	NA
Mir7243	1.54239	2.91276	NA
Lrat	1.53824	2.9044	NA
Esd-ps	1.53652	2.90094	NA
Dsg1b	1.53378	2.89544	NA
E330011M16Rik	1.53212	2.89211	NA
Gm26671	1.53212	2.89211	NA
Gngt2	1.53148	2.89083	NA
Gm14124	1.53052	2.88889	NA
AC165278.1	1.5292	2.88627	NA
Gm38947	1.52444	2.87674	NA
Ramp3	1.52165	2.87118	0.085352
Gm9780	1.52038	2.86867	0.822062
Tph2	1.51748	2.86291	0.847102
Dnaja1-ps	1.51499	2.85797	NA
Gm15577	1.51206	2.85217	NA
Gm14049	1.51192	2.8519	NA
2010300C02Rik	1.50943	2.84697	0.104055
Ranbp3l	1.50638	2.84096	0.685696
2610012C04Rik	1.50193	2.83222	NA
Gm29506	1.50134	2.83105	NA
Gm20753	1.50134	2.83105	NA
Crygn	1.50134	2.83105	NA
Gm4900	1.50134	2.83105	NA
Mir6955	1.50134	2.83105	NA
Ifi47	1.50069	2.82977	NA
B230208B08Rik	1.49794	2.82439	0.999998
Gm44157	1.49724	2.82302	NA
mt-Tr	1.4968	2.82217	NA
Mansc4	1.49553	2.81969	NA
Gm21028	1.49553	2.81969	NA
Gm47542	1.49518	2.81899	NA
Plac9	1.4904	2.80966	0.999998
Gm48254	1.49025	2.80937	NA
Map3k7cl	1.49025	2.80937	NA
Gm9725	1.47941	2.78834	NA
Tcap	1.47726	2.7842	NA
9130017K11Rik	1.47714	2.78395	0.999998
Fosb	1.47687	2.78344	0.186886
Gm20751	1.47383	2.77759	NA
Gabrd	1.47293	2.77585	0.313822
Actg2	1.4687	2.76773	NA
Gm15441	1.46793	2.76625	NA
Gm17116	1.46739	2.76521	NA
Trim72	1.46727	2.76499	NA
1700016P03Rik	1.46644	2.76339	NA
Gm8738	1.46465	2.75996	NA
Gm35657	1.46452	2.75972	NA
Gm10863	1.46452	2.75972	NA
Gm45053	1.46097	2.75293	0.765553
Cd14	1.45599	2.74345	NA
Gm12359	1.45526	2.74205	NA
Gm10723	1.45461	2.74082	0.882969
Gm26571	1.45376	2.73922	NA
Stat4	1.45329	2.73832	NA
4930404H11Rik	1.45302	2.7378	NA
Ptger1	1.45264	2.73708	0.678729
Car13	1.4491	2.73038	0.999998
Defb42	1.44855	2.72935	NA
Gm43792	1.44334	2.71951	NA
Gm48231	1.44115	2.71538	NA
9430031K09Rik	1.44057	2.71428	0.999998
AC157554.3	1.44048	2.71412	0.839055
Gm6222	1.4394	2.71209	NA
Gm12999	1.4394	2.71209	NA
Gm38164	1.43782	2.70911	NA
Slc26a7	1.43759	2.70868	0.656814
Gm6133	1.43642	2.70649	NA
Gm36346	1.43544	2.70465	NA
Tex14	1.43544	2.70464	0.807819
B230110G15Rik	1.4332	2.70045	NA
Gm44175	1.43269	2.6995	NA
9130227L01Rik	1.43131	2.69691	NA
Gm10728	1.43131	2.69691	NA
4930512B01Rik	1.42753	2.68987	NA
Gm13179	1.42546	2.686	NA
Gm13299	1.42546	2.686	NA
Gm6460	1.42546	2.686	NA
Gm44401	1.42546	2.686	NA
Gm18255	1.42546	2.686	NA
AC155941.1	1.42546	2.686	NA
Rpl21-ps4	1.42546	2.686	NA
Gm17210	1.42546	2.686	NA
BC065403	1.42546	2.686	NA
Gm47251	1.42546	2.686	NA
Gm5432	1.42546	2.686	NA
Apol6	1.42546	2.686	NA
Vmn2r118	1.42546	2.686	NA
Rpl19-ps9	1.42456	2.68433	NA
Gm24596	1.42456	2.68433	NA
Gm32816	1.42456	2.68433	NA
Gm17148	1.42456	2.68433	NA
Slc36a2	1.42456	2.68433	NA
Rpl27-ps2	1.42456	2.68433	NA
Cbr2	1.42456	2.68433	NA
Perp	1.42415	2.68357	0.05151
Rcvrn	1.42342	2.6822	NA
4930434B07Rik	1.42318	2.68176	NA
1700025A08Rik	1.42318	2.68176	NA
Gm44785	1.42318	2.68176	NA
Gm47262	1.42318	2.68176	NA
Cldn3	1.42244	2.68039	0.862755
Epor	1.42195	2.67947	NA
Gm10176	1.42193	2.67944	NA
4921504E06Rik	1.42193	2.67944	NA
Gm14321	1.42193	2.67944	NA
Sit1	1.42193	2.67944	NA
8030453O22Rik	1.42193	2.67944	NA
Nr1h4	1.42193	2.67944	NA
2610027K06Rik	1.42193	2.67944	NA
Matn3	1.42193	2.67944	NA
Abhd12b	1.42193	2.67944	NA
AC163018.2	1.42193	2.67944	NA
Ccin	1.4206	2.67697	NA
Gm38069	1.42049	2.67676	NA
Gm37449	1.42049	2.67676	NA
Gm37364	1.42049	2.67676	NA
Trim29	1.42049	2.67676	NA
Gm28979	1.42049	2.67676	NA
Gm11379	1.42049	2.67676	NA
Ankdd1b	1.42049	2.67676	NA
A930017K11Rik	1.42049	2.67676	NA
A930028N01Rik	1.42049	2.67676	NA
Gm10364	1.42047	2.67673	NA
Cfhr2	1.41985	2.67557	NA
Gm24784	1.41985	2.67557	NA
Alox5	1.41985	2.67557	NA
Gm3699	1.41985	2.67557	NA
Gm39158	1.41985	2.67557	NA
Gm37195	1.41985	2.67557	NA
Gm22729	1.41985	2.67557	NA
Gm16132	1.41985	2.67557	NA
Gm3625	1.41985	2.67557	NA
Tmem30b	1.41985	2.67557	NA
Aspg	1.41985	2.67557	NA
Gm15738	1.41985	2.67557	NA
1700041G16Rik	1.41909	2.67418	NA
Gm47588	1.41877	2.67357	NA
Gm12353	1.41819	2.67249	NA
Egr2	1.41711	2.67051	0.976228
Gm5655	1.41697	2.67024	NA
Gm15104	1.41555	2.66762	NA
Gm47205	1.41516	2.6669	NA
Bmp4	1.41477	2.66618	0.999998
Mlip	1.41319	2.66325	0.30322
Kcnj4	1.41215	2.66133	0.366558
Gm38973	1.41192	2.66091	NA
1700047K16Rik	1.41094	2.65911	NA
Gm22027	1.41039	2.65809	NA
Gm18042	1.40756	2.65288	NA
Ldhc	1.40618	2.65035	NA
Gm45620	1.40504	2.64825	NA
1700125G22Rik	1.40494	2.64806	NA
Gm28875	1.40494	2.64806	NA
Dhh	1.40494	2.64806	NA
Pdlim3	1.40188	2.64246	NA
Gm47437	1.40188	2.64246	NA
4930556M19Rik	1.40155	2.64186	NA
Gm16183	1.39907	2.63732	NA
Tmem72	1.399	2.63719	NA
Gm47467	1.39207	2.62455	0.999998
Gm44861	1.39203	2.62449	NA
Otor	1.39191	2.62426	0.999998
Efemp1	1.39138	2.62329	NA
Wfikkn1	1.39064	2.62194	0.999998
Cerkl	1.38815	2.61743	NA
AC131586.4	1.38745	2.61616	NA
AC162181.1	1.38729	2.61587	NA
Gm22079	1.38729	2.61587	NA
Gm16796	1.38677	2.61493	NA
Gm7972	1.3862	2.6139	NA
Gm13594	1.38586	2.61328	NA
Gm36930	1.38553	2.61268	NA
Gm38259	1.3851	2.6119	NA
Gm44741	1.38487	2.61149	NA
Gm45925	1.38404	2.60998	NA
Gm16550	1.38355	2.6091	NA
Rp1	1.38224	2.60672	0.958278
Ly6g6e	1.3804	2.60341	0.890541
Gm37240	1.37849	2.59996	NA
Foxd1	1.37797	2.59902	0.999998
Fdx1l	1.37704	2.59734	NA
Gm31683	1.37704	2.59734	NA
Gm47629	1.37291	2.58992	NA
Gm26652	1.37242	2.58904	NA
Gm42767	1.37205	2.58838	NA
Gm11677	1.36996	2.58463	NA
Flt3l	1.3699	2.58453	0.999998
Col8a2	1.36802	2.58117	0.864212
Kazald1	1.36749	2.58021	NA
Gm48207	1.36662	2.57867	NA
4933412E12Rik	1.36626	2.57801	0.821554
Krt7	1.36398	2.57395	NA
B3gnt2	1.36273	2.57171	NA
Slc22a18	1.36046	2.56767	NA
Gm43071	1.36038	2.56754	0.896242
Car14	1.35896	2.565	0.865957
AC156016.1	1.35796	2.56322	NA
Gm26236	1.35386	2.55595	NA
Gm15186	1.35318	2.55475	NA
Gm44417	1.35318	2.55475	NA
Gm23969	1.35077	2.55049	0.944989
Gm4972	1.3506	2.55018	NA
Gm32926	1.34844	2.54637	0.999998
Gm3448	1.34816	2.54587	NA
Prss41	1.34816	2.54587	NA
mt-Tn	1.34609	2.54222	NA
Ccbe1	1.34441	2.53927	0.999998
Myof	1.34302	2.53682	0.150818
Gm16323	1.33843	2.52877	NA
Gm16574	1.33843	2.52877	NA
Irak3	1.33785	2.52774	0.999998
Kcns3	1.33708	2.52639	0.918059
Gm37278	1.33569	2.52397	NA
Klb	1.33569	2.52397	NA
Gm12525	1.33251	2.5184	NA
Gm43290	1.33184	2.51723	NA
Foxl2os	1.33184	2.51723	NA
E330011O21Rik	1.33062	2.5151	NA
Gm15013	1.33041	2.51474	NA
Gm29594	1.33041	2.51474	NA
Gm15521	1.32942	2.51302	NA
Gm10602	1.32849	2.5114	NA
BC035044	1.32807	2.51066	NA
Alpk1	1.327	2.5088	0.728115
5930412G12Rik	1.32687	2.50858	NA
Mak	1.32648	2.5079	0.178935
Gm48754	1.32572	2.50658	NA
Gm10645	1.32563	2.50643	0.944441
Oas1b	1.32445	2.50438	NA
Slc44a3	1.32427	2.50406	0.999998
Fam209	1.32317	2.50216	NA
Gna14	1.32214	2.50036	0.942884
9130008F23Rik	1.31776	2.49279	0.990706
Glt28d2	1.31518	2.48834	0.983282
Mir343	1.31507	2.48814	NA
Gm43413	1.31451	2.48718	0.999998
Gm38315	1.31291	2.48443	NA
Mir9-3	1.31194	2.48275	NA
Gm26615	1.31113	2.48135	NA
Gjc2	1.31113	2.48135	NA
Has2	1.31052	2.4803	0.154492
Asprv1	1.30952	2.47859	0.898965
Fbxo15	1.30871	2.4772	NA
Pgam2	1.30842	2.47671	NA
Gm42675	1.30529	2.47134	NA
Art5	1.30414	2.46937	0.916824
Gm25262	1.3024	2.46639	NA
Slc5a11	1.30203	2.46575	NA
Gm24644	1.29995	2.46221	NA
Mir379	1.29995	2.46221	NA
Cpa1	1.2994	2.46127	NA
Gm16227	1.29912	2.46079	NA
Vwa2	1.29503	2.45382	0.999998
Papln	1.29296	2.45031	0.112981
Bhlha15	1.29243	2.4494	NA
Thpo	1.28828	2.44237	NA
Gm45743	1.28689	2.44001	0.908507
Wisp1	1.28534	2.43739	0.951921
Gm16284	1.2823	2.43227	NA
Gm15512	1.28156	2.43102	NA
Gm13707	1.28114	2.43031	NA
AC155729.1	1.28114	2.43031	NA
Gm15929	1.28114	2.43031	NA
Gm15465	1.28114	2.43031	NA
Gm24926	1.28114	2.43031	NA
Gm44734	1.28114	2.43031	NA
Gm2767	1.28114	2.43031	NA
Gm38163	1.28114	2.43031	NA
Gm12312	1.28114	2.43031	NA
Gm48713	1.28114	2.43031	NA
BC023719	1.28114	2.43031	NA
Gm44746	1.28077	2.42969	NA
Gm10827	1.28009	2.42854	NA
Gm25014	1.28009	2.42854	NA
Gm43826	1.27896	2.42665	NA
Fndc11	1.27844	2.42577	NA
Mir5106	1.27844	2.42577	NA
1700047F07Rik	1.27844	2.42577	NA
Gm3470	1.27844	2.42577	NA
Gm24630	1.27844	2.42577	NA
2010310C07Rik	1.27844	2.42577	NA
Klrb1	1.27844	2.42577	NA
Tyr	1.27844	2.42577	NA
1700069B07Rik	1.27844	2.42577	NA
1700027J07Rik	1.27844	2.42577	NA
Gm45553	1.27844	2.42577	NA
Slc38a8	1.27844	2.42577	NA
Gm47240	1.27844	2.42577	NA
4930524O08Rik	1.27844	2.42577	NA
Snord42a	1.27844	2.42577	NA
1700016G22Rik	1.27844	2.42577	NA
Gm4928	1.27844	2.42577	NA
AC164093.1	1.27844	2.42577	NA
Gm13603	1.27736	2.42396	NA
Gm14091	1.27736	2.42396	NA
Hes3	1.27736	2.42396	NA
Gm26909	1.27736	2.42396	NA
Spns3	1.27736	2.42396	NA
Gm5374	1.27736	2.42396	NA
Gm11284	1.27736	2.42396	NA
Gm22615	1.27736	2.42396	NA
Gm48898	1.27736	2.42396	NA
Gm36287	1.27736	2.42396	NA
Gm7986	1.27736	2.42396	NA
Gm19238	1.27736	2.42396	NA
Il7r	1.27736	2.42396	NA
Gpr152	1.27736	2.42396	NA
Gpr150	1.27497	2.41993	0.954241
Wdr49	1.27474	2.41956	NA
Ptgs2	1.27078	2.41292	NA
Gm25945	1.2696	2.41095	NA
Gm45774	1.2696	2.41095	NA
Gm12305	1.2696	2.41095	NA
F12	1.2696	2.41095	NA
Gm16565	1.26731	2.40713	0.999998
Gm43480	1.26395	2.40152	NA
Gm21949	1.26381	2.40129	0.999998
Gm25435	1.26291	2.39979	NA
4930594C11Rik	1.26105	2.3967	NA
Gm13749	1.26077	2.39624	NA
Map7d3	1.2607	2.39612	NA
D930007J09Rik	1.2596	2.3943	NA
Gm15283	1.2596	2.3943	NA
Gm14756	1.2591	2.39347	NA
Gm12339	1.2591	2.39347	NA
Gm20544	1.25624	2.38873	0.652874
Plac9b	1.25612	2.38852	0.999998
Gm45257	1.25584	2.38806	0.862166
Edn3	1.25559	2.38765	0.999998
Col1a2	1.25439	2.38567	0.360958
Msc	1.25393	2.38489	0.999998
3110067C02Rik	1.25315	2.38361	NA
Cyp1a1	1.25295	2.38329	NA
Gm14022	1.24688	2.37328	NA
Gm42913	1.24609	2.37198	NA
AC116487.3	1.24466	2.36963	NA
Cdh17	1.24249	2.36607	NA
mt-Tp	1.24082	2.36334	0.999998
Mgp	1.24041	2.36266	NA
Gm38223	1.24026	2.3624	NA
Hipk4	1.23966	2.36142	NA
Gm29856	1.2377	2.35821	NA
Slc27a6	1.23443	2.35288	0.768751
4930548H24Rik	1.23286	2.35033	NA
C1s2	1.23286	2.35033	NA
Gm11755	1.23286	2.35033	NA
Gm36948	1.23277	2.35017	0.999998
Gm9947	1.23026	2.34609	NA
Nrk	1.22667	2.34026	0.84251
Gm43609	1.22329	2.33479	0.999998
Gm37036	1.22256	2.3336	NA
Gm45609	1.21867	2.32732	NA
1810041H14Rik	1.21809	2.32638	NA
Gm10814	1.21809	2.32638	NA
2810047C21Rik1	1.21787	2.32603	NA
Sec14l5	1.21754	2.32549	NA
Thbd	1.21537	2.32201	0.672543
Gm11439	1.21478	2.32106	NA
Gm15802	1.21478	2.32106	NA
Gm12571	1.21464	2.32083	NA
Cntn5	1.21148	2.31575	0.160352
Gm23202	1.21107	2.31509	NA
AC130671.1	1.20947	2.31253	0.999998
Gm12543	1.20939	2.3124	NA
Snord116l5	1.20939	2.3124	NA
Gm37179	1.20939	2.3124	NA
Gm6129	1.20939	2.3124	NA
Gm8756	1.20913	2.31198	NA
Lepr	1.20913	2.31197	0.656497
Gm24528	1.20896	2.3117	NA
2600014E21Rik	1.20865	2.31121	0.942884
Gm43714	1.20781	2.30987	NA
Abi3bp	1.20781	2.30987	NA
Anp32b-ps1	1.20673	2.30814	NA
Il1rl1	1.20436	2.30435	NA
Gm43364	1.19762	2.29361	NA
Mir7063	1.19762	2.29361	NA
AC164437.1	1.19762	2.29361	NA
Spint1	1.19713	2.29283	0.999998
Atf3	1.19691	2.29247	0.999998
Irf6	1.19634	2.29158	0.999998
Gm31266	1.19594	2.29093	NA
Gm47910	1.19577	2.29068	0.999998
Gm48328	1.19234	2.28523	NA
Mpped1	1.19201	2.2847	0.0578823
D14Ertd670e	1.19182	2.28441	NA
Gm12804	1.1913	2.28358	NA
Atp6v0d2	1.19094	2.28301	NA
Myot	1.19051	2.28234	NA
Lrmp	1.19029	2.28198	NA
Tmem200b	1.18909	2.28009	NA
Gm14278	1.18892	2.27982	NA
Gm15672	1.1871	2.27694	0.950071
Gm27008	1.18693	2.27668	0.999998
Synpr	1.18603	2.27525	0.0947878
Gm13160	1.18263	2.2699	NA
Gm45378	1.18035	2.26632	NA
Gm45662	1.18035	2.26632	NA
Smoc2	1.17952	2.26502	0.999998
Ap1m2	1.17882	2.26391	0.846534
Fcrlb	1.17874	2.26379	NA
Gm20696	1.17832	2.26312	0.467449
Arl11	1.17556	2.25881	NA
Gm11401	1.17556	2.25881	NA
Gm19195	1.17542	2.25859	NA
Bloc1s2-ps	1.17214	2.25346	NA
Cd163	1.17071	2.25123	NA
Mrps36-ps1	1.17011	2.25029	NA
Gm29208	1.16958	2.24946	NA
Fam124b	1.16919	2.24885	0.864212
Gm26577	1.1676	2.24637	NA
Gm43947	1.16686	2.24523	NA
4933424M12Rik	1.16671	2.24499	NA
Ifi207	1.16662	2.24485	NA
A930040O22Rik	1.16599	2.24387	NA
Adh1	1.16483	2.24207	NA
6530403H02Rik	1.16455	2.24164	0.868396
Gm38534	1.16206	2.23777	NA
Myom3	1.1619	2.23752	0.427445
Dok5	1.16181	2.23739	0.0958164
Gm13650	1.16149	2.23688	0.999998
Gm43305	1.1611	2.23627	0.672543
Gm48114	1.15995	2.23449	0.999998
Cplx3	1.15974	2.23418	NA
Spon2	1.15968	2.23407	0.896242
Wnt7b	1.15918	2.2333	0.0671657
Nxph3	1.15902	2.23306	0.679823
AC163040.1	1.15833	2.232	0.502389
Slc6a19	1.15591	2.22824	0.999998
Sigirr	1.15535	2.22738	0.999998
Gm16046	1.15524	2.22722	0.999998
Rps27a-ps1	1.15517	2.2271	NA
Gm37349	1.15517	2.2271	NA
Gm26323	1.15517	2.2271	NA
1700097M23Rik	1.15517	2.2271	NA
Gm10584	1.15517	2.2271	NA
Lrrc8e	1.15517	2.2271	NA
1700011L22Rik	1.15517	2.2271	NA
Gm48141	1.15517	2.2271	NA
Gm48789	1.15517	2.2271	NA
Gm36550	1.15517	2.2271	NA
Gm47374	1.15517	2.2271	NA
Gm23413	1.15517	2.2271	NA
Gm13619	1.15507	2.22696	NA
Gm5637	1.15507	2.22696	NA
Vmn2r-ps19	1.15507	2.22696	NA
Gm27365	1.15507	2.22696	NA
Mir8105	1.15507	2.22696	NA
AC158397.1	1.15507	2.22696	NA
Retnlg	1.15507	2.22696	NA
F830208F22Rik	1.15507	2.22696	NA
Gm17100	1.15503	2.22689	NA
Gm13770	1.15503	2.22689	NA
Gm4760	1.15503	2.22689	NA
Gm12860	1.15503	2.22689	NA
Gm9585	1.15503	2.22689	NA
Otx2os1	1.15503	2.22689	NA
Gm36278	1.15503	2.22689	NA
Gm34106	1.15503	2.22689	NA
Gm27399	1.15503	2.22689	NA
Mir484	1.15503	2.22689	NA
[truncated: 24,088 more rows]

## Sheet: raw counts, rpM, rpkM
Gene	count	count	count	count	count	count	rpM	rpM	rpM	rpM	rpM	rpM	rpkM	rpkM	rpkM	rpkM	rpkM	rpkM
	WT8	WT9	WT11	Mut_5	Mut_8	Mut_9	WT8	WT9	WT11	Mut_5	Mut_8	Mut_9	WT8	WT9	WT11	Mut_5	Mut_8	Mut_9
mt-Rnr2	1156007	2277650	1541973	1478773	2592645	1435569	124400	151929	133759	135197	140981	112384	78634.7	96036.1	84550.7	85459.8	89115.6	71039
CT010467.1	94473	215613	260909	300078	173505	35514	10166.4	14382.3	22632.7	27434.7	9434.73	2780.22	4122.63	5832.25	9177.89	11125.2	3825.92	1127.42
Rn7sk	141937	263264	198658	155782	350022	221060	15274.1	17560.8	17232.7	14242.4	19033.2	17305.7	46145.3	53053.9	52062.5	43028.5	57502.2	52283.1
mt-Rnr1	114561	189433	140465	142981	280485	159015	12328.1	12636	12184.7	13072.1	15252	12448.5	12909	13231.4	12758.9	13688.1	15970.7	13035.1
Rn7s2	204039	247436	221746	118233	315603	249058	21957	16505	19235.5	10809.5	17161.6	19497.5	73190	55016.8	64118.2	36031.7	57205.4	64991.8
Rn7s1	173256	217360	187381	105047	267854	214274	18644.4	14498.8	16254.5	9603.96	14565.2	16774.5	62148	48329.5	54181.5	32013.2	48550.5	55914.9
mt-Co1	61548	130171	74684	83353	131351	78551	6623.29	8682.97	6478.5	7620.58	7142.51	6149.38	4286.92	5620.04	4193.2	4932.41	4622.98	3980.18
Eef1a1	67489	102464	72101	79295	106726	78436	7262.62	6834.79	6254.43	7249.58	5803.47	6140.37	2913.2	2741.59	2508.8	2907.97	2327.9	2463.05
Gm26917	59004	83884	91830	63321	101351	67008	6349.53	5595.42	7965.84	5789.15	5511.19	5245.73	1907.34	1680.81	2392.86	1739	1655.51	1575.77
Tuba1a	50036	71079	48544	47919	65769	55804	5384.47	4741.28	4210.97	4381.01	3576.34	4368.62	2986.39	2629.66	2335.54	2429.85	1983.55	2422.98
Actb	39975	59029	44031	42781	61877	46629	4301.78	3937.49	3819.49	3911.27	3364.7	3650.36	1605.74	1469.76	1425.71	1459.97	1255.95	1362.58
Nnat	12536	22515	12209	36521	54895	47451	1349.02	1501.85	1059.08	3338.95	2985.04	3714.71	737.574	821.13	579.046	1825.56	1632.06	2031.01
Tubb5	30495	45357	32157	36344	46315	33074	3281.62	3025.51	2789.47	3322.76	2518.48	2589.2	986.361	909.38	838.435	998.727	756.983	778.24
Gm26315	35695	60816	48114	35861	69802	58816	3841.2	4056.69	4173.67	3278.61	3795.64	4604.42	11966.4	12637.7	13002.1	10213.7	11824.4	14344
Gm24447	34502	59138	46918	34843	70573	57281	3712.82	3944.76	4069.92	3185.53	3837.57	4484.25	10984.7	11670.9	12041.2	9424.66	11353.7	13267
Map1b	30068	42901	37783	34787	62288	48689	3235.67	2861.68	3277.5	3180.41	3387.05	3811.63	204.195	180.593	206.835	200.708	213.748	240.542
Rn7s6	41277	63325	45545	33482	81293	56927	4441.89	4224.05	3950.82	3061.1	4420.49	4456.54	15264.2	14515.6	13576.7	10519.3	15190.7	15314.6
Eef2	25180	36664	27329	27550	41735	30061	2709.67	2445.65	2370.67	2518.77	2269.43	2353.33	815.182	735.754	713.197	757.753	682.742	707.981
Gm28437	21345	40787	23752	26989	46614	28365	2296.97	2720.67	2060.38	2467.48	2534.74	2220.56	2933.56	3474.67	2631.39	3151.32	3237.22	2835.96
mt-Co3	19897	38389	22191	25544	43223	26359	2141.15	2560.71	1924.97	2335.37	2350.35	2063.52	2731.06	3266.21	2455.32	2978.79	2997.89	2632.04
Rpph1	29118	31904	39519	23826	36561	36145	3133.44	2128.13	3428.09	2178.3	1988.09	2829.62	9822.7	6671.27	10746.4	6828.53	6232.25	8870.27
Tubb2b	25608	33254	25218	23663	36604	31200	2755.72	2218.19	2187.55	2163.4	1990.42	2442.5	1201.27	966.951	953.595	943.068	867.666	1064.73
Sox11	12679	22135	18286	22883	28105	17472	1364.41	1476.5	1586.23	2092.09	1528.27	1367.8	164.169	177.656	190.859	251.725	183.886	164.577
Gm22068	18974	32675	18195	22296	69623	44538	2041.83	2179.56	1578.33	2038.42	3785.91	3486.66	12450.2	13290	9623.99	12429.4	23084.8	21260.1
Gm23804	18552	31955	17691	21769	67480	43278	1996.41	2131.54	1534.61	1990.24	3669.38	3388.02	12173.3	12997.2	9357.4	12135.6	22374.2	20658.7
Tubb3	19179	25786	19959	20267	27953	21598	2063.89	1720.04	1731.35	1852.92	1520.01	1690.8	1104.86	920.791	926.848	991.926	813.708	905.141
Hspa8	15788	25509	17545	19961	30470	21868	1698.98	1701.56	1521.95	1824.94	1656.87	1711.94	395.019	395.62	353.859	424.306	385.23	398.033
Gm29216	14392	29340	17315	18655	29414	19247	1548.75	1957.1	1502	1705.54	1599.45	1506.75	3147.86	3977.85	3052.84	3466.55	3250.92	3062.51
Dcx	12705	17987	17449	17828	24972	17249	1367.21	1199.81	1513.62	1629.93	1357.91	1350.34	108.105	94.8692	119.682	128.879	107.37	106.772
Dpysl3	18243	24292	20901	17571	30608	23850	1963.16	1620.38	1813.07	1606.44	1664.38	1867.1	313.354	258.64	289.396	256.414	265.663	298.021
Nedd4	11151	18935	13710	17125	22764	14356	1199.98	1263.05	1189.28	1565.66	1237.84	1123.86	109.357	115.105	108.382	142.683	112.808	102.421
Dpysl2	17154	21605	20859	17089	31107	23375	1845.97	1441.15	1809.42	1562.37	1691.51	1829.92	408.401	318.838	400.315	345.657	374.229	404.849
Gm22513	22692	29354	18290	17041	65877	56922	2441.93	1958.04	1586.57	1557.98	3582.21	4456.15	14889.8	11939.3	9674.24	9499.88	21842.7	27171.6
mt-Nd1	13492	30932	16780	16943	28427	18384	1451.9	2063.3	1455.59	1549.02	1545.78	1439.19	1517.14	2156.01	1520.99	1618.62	1615.24	1503.86
Map2	15383	23635	20175	16890	32380	22829	1655.39	1576.56	1750.09	1544.17	1760.74	1787.17	100.638	95.8451	106.395	93.8765	107.042	108.649
Gm10925	14122	30022	17935	16290	27764	17979	1519.69	2002.6	1555.78	1489.32	1509.73	1407.49	2241.44	2953.68	2294.66	2196.64	2226.74	2075.94
Stmn1	12728	18417	12467	16269	22297	15164	1369.68	1228.49	1081.46	1487.4	1212.45	1187.12	712.634	639.174	562.672	773.881	630.827	617.646
Gm24305	13466	22877	11686	15991	49853	28543	1449.1	1525.99	1013.71	1461.98	2710.87	2234.49	8835.98	9304.85	6181.14	8914.53	16529.7	13625
Malat1	7897	21255	17933	15910	20598	16597	849.811	1417.8	1555.61	1454.58	1120.06	1299.3	121.697	203.036	222.771	208.303	160.398	186.066
Hsp90ab1	13889	20862	15440	15736	23812	16802	1494.62	1391.59	1339.35	1438.67	1294.83	1315.35	498.373	464.016	446.599	479.717	431.754	438.595
mt-Cytb	12231	27016	15942	15626	26623	15721	1316.2	1802.08	1382.9	1428.61	1447.69	1230.72	1150.52	1575.25	1208.83	1248.79	1265.46	1075.8
Ttc3	12720	19157	15379	15047	25905	18925	1368.82	1277.85	1334.06	1375.68	1408.64	1481.55	83.0848	77.5633	80.9747	83.5009	85.5018	89.927
Eif4g2	11525	18082	14533	14988	21524	14450	1240.23	1206.15	1260.67	1370.28	1170.42	1131.22	121.997	118.645	124.009	134.791	115.13	111.275
Scd2	10687	18556	13886	14985	22429	14478	1150.05	1237.77	1204.55	1370.01	1219.63	1133.41	210.902	226.988	220.896	251.24	223.662	207.851
Gm28661	11216	23051	13682	14093	24115	14596	1206.97	1537.6	1186.85	1288.46	1311.31	1142.65	1772.36	2257.86	1742.81	1892.01	1925.56	1677.9
mt-Atp6	11921	25099	14875	13800	22170	15237	1282.84	1674.21	1290.34	1261.67	1205.54	1192.83	1883.76	2458.46	1894.77	1852.67	1770.26	1751.59
Gm42418	9774	11987	15354	13328	14555	82149	1051.8	799.585	1331.89	1218.52	791.461	6431.05	574.439	436.693	727.411	665.493	432.256	3512.31
mt-Co2	10388	21773	12633	13177	21615	13596	1117.87	1452.35	1095.86	1204.71	1175.36	1064.36	1634.32	2123.32	1602.13	1761.28	1718.37	1556.09
Actg1	11916	16354	13296	13135	22356	16456	1282.3	1090.88	1153.37	1200.87	1215.66	1288.26	482.431	410.415	433.923	451.796	457.358	484.673
Sptan1	12641	18632	16427	13094	22842	16925	1360.32	1242.83	1424.97	1197.12	1242.09	1324.98	101.805	93.0126	106.643	89.5917	92.9565	99.16
Macf1	8287	14488	12772	12190	18563	12748	891.779	966.412	1107.91	1114.48	1009.4	997.979	28.3988	30.7755	35.2816	35.4906	32.1446	31.7808
Sox4	7118	11653	9033	11648	12076	8692	765.981	777.305	783.572	1064.92	656.66	680.455	159.746	162.107	163.414	222.09	136.947	141.909
Nsg2	10007	15455	10536	11619	20858	14383	1076.87	1030.92	913.95	1062.27	1134.2	1125.98	259.05	247.995	219.858	255.538	272.841	270.862
Cd24a	9591	14531	10488	11556	13472	9131	1032.11	969.28	909.786	1056.51	732.57	714.822	400.041	375.69	352.63	409.501	283.942	277.063
Ptma	8550	14198	8866	11229	14503	8599	920.081	947.068	769.085	1026.62	788.633	673.174	629.331	647.789	526.05	702.199	539.421	460.447
Rplp0	9394	14340	9412	10536	16022	10801	1010.91	956.54	816.448	963.258	871.232	845.558	609.346	576.576	492.133	580.626	525.155	509.679
Gucy1a1	6866	9669	7285	10422	11606	10018	738.863	644.964	631.941	952.835	631.102	784.261	106.037	92.5609	90.6918	136.744	90.5715	112.552
Dync1h1	9465	13846	12602	10389	18301	13527	1018.55	923.588	1093.17	949.818	995.158	1058.96	65.0496	58.9851	69.8152	60.6603	63.5559	67.6308
Ddx5	7665	12650	8977	10115	12489	8187	824.845	843.81	778.714	924.768	679.117	640.921	142.83	146.114	134.842	160.133	117.596	110.982
H3f3b	6913	11034	6824	9753	13267	9015	743.921	736.015	591.951	891.672	721.423	705.741	249.973	247.317	198.908	299.621	242.414	237.144
Meis2	6211	12139	6664	9337	13717	9781	668.377	809.724	578.072	853.639	745.893	765.707	55.4992	67.236	48.0006	70.8826	61.9358	63.5811
Ftl1	8582	12770	8085	9335	14860	9844	923.525	851.814	701.337	853.456	808.046	770.639	689.198	635.682	523.386	636.907	603.019	575.104
Hnrnpk	6676	10779	7207	9219	11652	7435	718.417	719.006	625.175	842.851	633.604	582.05	111.107	111.198	96.6864	130.351	97.9901	90.017
Ptprs	7583	11954	10027	9219	14836	10400	816.021	797.383	869.797	842.851	806.741	814.166	54.4377	53.1944	58.0251	56.2275	53.8186	54.3139
Rpsa	9359	14342	8694	9160	15341	10943	1007.14	956.673	754.165	837.457	834.201	856.674	317.71	301.79	237.907	264.182	263.155	270.244
Ncam1	9804	13003	11873	9104	20433	15309	1055.03	867.356	1029.93	832.337	1111.09	1198.47	121.771	100.11	118.875	96.0684	128.242	138.327
Chd3	6536	11012	8467	9089	14595	10362	703.351	734.548	734.474	830.965	793.636	811.191	83.3058	87.0008	86.992	98.4206	93.9993	96.0785
Rpl7	7176	11480	7107	9039	12063	7899	772.223	765.766	616.5	826.394	655.953	618.374	287.392	284.989	229.438	307.553	244.121	230.136
Eif4a1	7220	10532	7579	8930	11829	8002	776.957	702.53	657.444	816.429	643.229	626.438	179.27	162.097	151.694	188.378	148.415	144.54
Ctnnb1	7132	11430	8851	8889	12638	8732	767.488	762.43	767.784	812.68	687.22	683.586	147.821	146.847	147.878	156.525	132.361	131.661
Gpm6a	8329	8683	10540	8743	14315	9928	896.299	579.194	914.297	799.332	778.41	777.215	278.787	180.154	284.385	248.626	242.118	241.747
Top2b	5235	9174	6686	8697	10890	6851	563.348	611.945	579.98	795.127	592.168	536.332	38.5512	41.8768	39.6893	54.4123	40.5234	36.7024
Rit1	6980	13079	7822	8668	11521	8114	751.131	872.426	678.523	792.475	626.48	635.206	66.2373	76.9335	59.8345	69.8832	55.2452	56.0146
Apc	7531	12273	9898	8400	15021	10593	810.425	818.662	858.607	767.973	816.801	829.275	51.4457	51.9686	54.5043	48.7509	51.8505	52.6423
Usp22	7888	10598	9235	8333	13128	10884	848.842	706.932	801.094	761.848	713.865	852.056	173.729	144.685	163.957	155.925	146.104	174.387
H3f3a	5378	9087	5819	8305	9603	6302	578.736	606.142	504.772	759.288	522.185	493.353	165.165	172.986	144.056	216.692	149.025	140.797
Kidins220	7799	11878	9212	8185	15073	11432	839.265	792.314	799.099	748.317	819.628	894.956	96.8122	91.3962	92.1789	86.321	94.547	103.236
Islr2	8375	13498	7411	8153	14140	12608	901.249	900.375	642.871	745.391	768.894	987.019	152.212	152.065	108.575	125.889	129.859	166.698
Rpl4	6567	9888	6429	8152	11000	8279	706.687	659.572	557.687	745.3	598.15	648.123	352.111	328.636	277.871	371.35	298.032	322.931
mt-Nd4	6574	13374	8869	8123	13153	8789	707.44	892.104	769.346	742.648	715.224	688.048	513.382	647.39	558.306	538.932	519.03	499.309
Mapt	10409	12068	11992	8120	20014	17606	1120.13	804.988	1040.25	742.374	1088.31	1378.29	148.736	106.89	138.129	98.5758	144.51	183.015
Matr3	6934	10502	7790	8085	12453	7862	746.18	700.529	675.747	739.174	677.16	615.478	75.6085	70.9827	68.4717	74.8986	68.6148	62.3648
Rps4x	6698	10697	6362	8014	10890	7478	720.784	713.536	551.875	732.683	592.168	585.416	441.928	437.484	338.366	449.223	363.071	358.931
Maged1	6894	11132	7739	7923	13272	9566	741.876	742.552	671.323	724.363	721.695	748.876	170.507	170.662	154.292	166.482	165.869	172.116
Marcksl1	7613	10183	8020	7814	11327	8694	819.249	679.25	695.699	714.398	615.931	680.611	510.435	423.209	433.457	445.108	383.758	424.057
Csde1	6078	9538	7048	7720	10300	6930	654.065	636.226	611.382	705.804	560.086	542.516	59.9949	58.3586	56.0798	64.7408	51.3746	49.763
Rack1	6563	9748	6538	7704	10551	7533	706.256	650.234	567.142	704.341	573.734	589.722	137.968	127.024	110.792	137.594	112.079	115.203
Sbk1	7515	10103	9306	7644	11169	9197	808.703	673.914	807.253	698.856	607.34	719.989	191.318	159.431	190.975	165.331	143.681	170.331
Tubb2a	9861	12542	9589	7607	17988	14684	1061.16	836.606	831.802	695.473	978.138	1149.54	659.106	519.631	516.647	431.971	607.539	714
Tmsb10	6470	10751	5174	7572	10765	8375	696.249	717.138	448.821	692.273	585.371	655.638	545.649	562.02	351.741	542.534	458.755	513.823
Nrep	5310	6620	6196	7511	9796	6190	571.419	441.583	537.475	686.696	532.68	484.585	227.385	175.719	213.878	273.257	211.97	192.831
Hsp90aa1	6383	9640	7282	7491	13249	8425	686.886	643.03	631.68	684.868	720.444	659.552	174.736	163.579	160.692	174.222	183.273	167.782
Ubb	6621	8582	6917	7464	14087	9635	712.498	572.456	600.018	682.399	766.012	754.277	425.372	341.765	358.22	407.402	457.321	450.315
Uba1	7066	10366	7770	7445	11097	8100	760.385	691.457	674.012	680.662	603.424	634.11	157.789	143.486	139.866	141.245	125.218	131.585
Tuba1c	7681	10396	7670	7429	11198	8399	826.567	693.458	665.338	679.199	608.916	657.517	361.42	303.217	290.922	296.983	266.251	287.502
Marcks	5119	9441	6387	7427	12387	8121	550.865	629.755	554.043	679.016	673.571	635.754	136.083	155.572	136.868	167.741	166.396	157.054
Huwe1	5148	8455	7194	7402	11542	8401	553.986	563.985	624.047	676.731	627.622	657.674	23.5668	23.9922	26.5473	28.7885	26.6994	27.9778
Atp5b	6966	9991	7191	7300	11571	8336	749.624	666.443	623.787	667.405	629.199	652.585	176.923	157.291	147.224	157.518	148.501	154.021
Ncan	6928	10654	9088	7238	12760	9763	745.535	710.668	788.343	661.737	693.854	764.298	103.618	98.7724	109.568	91.9718	96.4355	106.226
Rbfox2	6302	9627	7873	7113	11098	8187	678.17	642.162	682.947	650.309	603.479	640.921	83.3132	78.8897	83.9001	79.8905	74.1374	78.7372
Gng2	5516	8135	6554	7012	11675	8363	593.587	542.64	568.53	641.075	634.854	654.699	135.213	123.608	129.506	146.031	144.614	149.134
Cfl1	7634	10812	7070	6956	11063	8070	821.509	721.207	613.29	635.955	601.576	631.761	348.984	306.375	260.531	270.159	255.555	268.378
Plxna2	4281	6879	6347	6825	8665	5673	460.686	458.859	550.573	623.978	471.179	444.112	26.8246	26.7182	32.0585	36.3327	27.4356	25.8595
Rpl7a	5441	8200	5327	6751	8429	6287	585.516	546.975	462.093	617.213	458.346	492.179	328.757	307.117	259.457	346.554	257.353	276.35
mt-Nd2	5841	12838	7383	6664	11504	8080	628.561	856.35	640.442	609.259	625.556	632.544	605.55	825	616.996	586.955	602.655	609.387
Ank2	6551	10694	8984	6650	15830	11639	704.965	713.336	779.321	607.979	860.792	911.161	20.1396	20.3787	22.2638	17.3688	24.5912	26.0302
Usp9x	4659	7506	6440	6518	10303	6861	501.364	500.683	558.641	595.911	560.249	537.114	33.311	33.2657	37.1165	39.5928	37.2234	35.6863
Pkm	5201	8255	5693	6507	9477	6811	559.689	550.644	493.842	594.905	515.333	533.2	111.915	110.107	98.7486	118.957	103.046	106.619
Gpm6b	5189	8521	6225	6453	8525	5026	558.398	568.387	539.991	589.968	463.566	393.461	99.7139	101.498	96.4269	105.351	82.7797	70.2609
Gm24924	5571	6929	5622	6438	15429	8760	599.506	462.194	487.683	588.597	838.987	685.778	3655.52	2818.26	2973.68	3589	5115.77	4181.57
Epha4	4559	8783	5694	6426	7199	3565	490.602	585.864	493.929	587.5	391.462	279.087	60.9141	72.742	61.3271	72.9451	48.6046	34.6519
Nono	4620	7596	5168	6394	7242	4917	497.167	506.686	448.301	584.574	393.8	384.928	113.638	115.814	102.469	133.617	90.0114	87.9836
Tuba1b	5931	9084	6213	6335	10369	6918	638.246	605.942	538.95	579.18	563.838	541.577	340.398	323.169	287.44	308.896	300.713	288.841
Cep170	4972	7320	6456	6245	8431	6082	535.046	488.276	560.029	570.952	458.455	476.13	29.6441	27.0528	31.0282	31.6334	25.4006	26.3799
Crmp1	7555	9086	8212	6058	11504	9007	813.007	606.075	712.354	553.855	625.556	705.114	115.386	86.0169	101.1	78.6056	88.7817	100.073
Calm3	6157	9176	6415	6047	12339	9395	662.566	612.079	556.472	552.849	670.961	735.489	273.449	252.612	229.662	228.167	276.913	303.545
Atp5a1	5082	7890	5609	5988	9791	6395	546.883	526.297	486.555	547.455	532.408	500.634	174.444	167.878	155.201	174.627	169.827	159.692
Prdx2	4518	7093	4340	5978	8028	5052	486.19	473.134	376.475	546.541	436.541	395.497	159.407	155.126	123.435	179.194	143.128	129.671
Ubc	7383	9307	7655	5956	12805	10452	794.498	620.817	664.037	544.53	696.301	818.236	274.628	214.593	229.532	188.223	240.685	282.833
mt-Nd5	4545	9872	6105	5924	9236	5976	489.096	658.505	529.581	541.604	502.228	467.832	268.145	361.022	290.34	296.932	275.344	256.487
Calm1	7191	9337	8173	5905	13428	10532	773.837	622.818	708.971	539.867	730.178	824.499	164.436	132.346	150.653	114.719	155.159	175.202
Rps7	5359	7642	4454	5846	8289	5761	576.692	509.754	386.364	534.473	450.733	451.001	286.199	252.98	191.744	265.247	223.689	223.822
Cbx5	4343	6774	5798	5827	9165	6251	467.358	451.855	502.95	532.736	498.368	489.36	51.8941	50.1727	55.8461	59.1534	55.3373	54.3372
Rpl5	4770	7378	4799	5808	7930	5210	513.308	492.144	416.291	530.999	431.212	407.866	130.946	125.547	106.197	135.459	110.003	104.047
Tmsb4x	5794	7427	5545	5801	8763	5735	623.503	495.413	481.004	530.359	476.508	448.965	454.78	361.352	350.841	386.841	347.562	327.473
Gm22317	14013	6814	6813	5718	15769	41038	1507.96	454.523	590.997	522.77	857.475	3212.67	9194.91	2771.48	3603.64	3187.62	5228.51	19589.4
Ddx17	3807	6868	5993	5711	8097	5603	409.678	458.125	519.866	522.13	440.293	438.632	53.6018	59.9405	68.0185	68.3148	57.6073	57.39
Gm25679	5629	6853	5580	5702	15934	8946	605.747	457.125	484.04	521.308	866.447	700.339	3693.58	2787.35	2951.46	3178.7	5283.21	4270.36
Caprin1	4072	6724	5089	5657	7824	5029	438.195	448.52	441.448	517.193	425.448	393.696	42.8805	43.8908	43.1987	50.611	41.633	38.5259
Gm26244	5677	6928	5724	5643	15782	8971	610.912	462.127	496.531	515.913	858.182	702.296	3725.08	2817.85	3027.63	3145.81	5232.82	4282.29
Son	3628	6683	5451	5631	7109	4950	390.416	445.785	472.85	514.816	386.568	387.512	27.1991	31.0565	32.942	35.8657	26.931	26.9968
Fam168b	4430	6548	5500	5629	8051	5814	476.72	436.78	477.1	514.634	437.791	455.15	91.3433	83.6903	91.416	98.6077	83.8841	87.2102
Kif1a	7733	10790	9248	5614	15336	11937	832.162	719.74	802.222	513.262	833.93	934.49	89.1921	77.1425	85.9831	55.012	89.3815	100.16
Rpl3	5335	7771	5335	5597	8457	6064	574.109	518.359	462.787	511.708	459.868	474.721	180.822	163.263	145.76	161.168	144.84	149.518
Kif1b	5490	8498	7564	5540	12452	8720	590.789	566.853	656.143	506.497	677.106	682.647	33.5523	32.1929	37.2639	28.7651	38.4544	38.7691
Akap9	3883	6235	5415	5525	7555	5187	417.857	415.901	469.727	505.125	410.82	406.065	19.5717	19.4802	22.0013	23.6593	19.2422	19.0194
Rps5	4742	6735	4454	5499	7177	5966	510.295	449.254	386.364	502.748	390.266	467.049	294.288	259.085	222.817	289.936	225.067	269.348
Thra	5969	7276	6507	5467	9213	7765	642.335	485.341	564.453	499.823	500.978	607.884	139.214	105.189	122.335	108.327	108.578	131.748
Map4k4	3706	6303	5166	5452	7761	4816	398.809	420.437	448.127	498.451	422.022	377.021	41.6337	43.8916	46.7822	52.0358	44.057	39.3592
Hnrnpu	3935	6439	4686	5428	7564	4728	423.453	429.509	406.489	496.257	411.31	370.132	36.5077	37.0298	35.0452	42.7845	35.4608	31.9107
Ptprz1	4020	7823	6557	5415	9600	5341	432.6	521.828	568.79	495.068	522.022	418.121	30.3685	36.6324	39.9291	34.7538	36.646	29.3521
Hnrnpab	3565	6200	4057	5413	6582	3931	383.636	413.567	351.926	494.886	357.911	307.739	137.899	148.658	126.501	177.888	128.652	110.618
Sf3b1	4311	6767	5451	5408	7350	4617	463.915	451.388	472.85	494.428	399.673	361.443	40.8016	39.6999	41.5875	43.4854	35.1515	31.7891
Tulp4	4328	6650	5449	5400	8528	5873	465.744	443.584	472.676	493.697	463.729	459.769	25.7973	24.5698	26.1812	27.3456	25.6857	25.4663
Dclk1	5124	7021	6500	5373	11186	8793	551.403	468.331	563.846	491.229	608.264	688.361	36.0488	30.6179	36.8623	32.1148	39.7662	45.0027
Nfib	3441	4613	6167	5369	5657	2802	370.292	307.707	534.959	490.863	307.612	219.355	24.7571	20.5728	35.7665	32.8183	20.5664	14.6657
Id4	1662	3876	2114	5368	6853	5149	178.851	258.546	183.38	490.771	372.647	403.09	46.4668	67.1722	47.6435	127.506	96.8167	104.726
Hn1	4912	6297	5165	5367	7246	5710	528.589	420.037	448.04	490.68	394.018	447.008	245.97	195.457	208.488	228.329	183.349	208.008
Rps3a1	4856	7501	4468	5328	7471	4778	522.563	500.349	387.579	487.114	406.252	374.046	534.865	512.128	396.703	498.582	415.816	382.852
Rpl23a	4204	6427	3678	5325	7169	4875	452.4	428.709	319.05	486.84	389.831	381.64	534.121	506.15	376.682	574.782	460.249	450.579
Sept3	4983	6756	5934	5321	7834	6330	536.23	450.654	514.748	486.474	425.991	495.545	81.0015	68.0747	77.7564	73.4856	64.3492	74.8557
Zbtb20	2740	6398	4471	5308	5534	3530	294.856	426.774	387.839	485.286	300.924	276.347	9.59507	13.8879	12.6209	15.7919	9.79251	8.99273
Cdk5r1	4909	7133	5781	5264	8806	6963	528.267	475.802	501.476	481.263	478.846	545.1	126.926	114.32	120.489	115.633	115.052	130.971
Zeb2	4111	3813	6875	5258	4063	1987	442.392	254.344	596.375	480.715	220.935	155.553	22.1839	12.7542	29.9055	24.1056	11.0789	7.80025
Cltc	4218	6129	5182	5257	8882	6437	453.907	408.831	449.515	480.623	482.979	503.922	53.4071	48.1034	52.8903	56.5506	56.8277	59.2919
Rtn4	4993	7504	6131	5208	9639	6691	537.306	500.549	531.836	476.143	524.142	523.806	76.8568	71.5991	76.0744	68.1081	74.9739	74.9258
Kif21b	4338	6567	6346	5193	9078	6672	466.82	438.047	550.487	474.772	493.637	522.319	38.3142	35.9527	45.1811	38.9668	40.5152	42.8692
Gm26444	4792	6076	4926	5163	13703	7851	515.676	405.295	427.308	472.029	745.131	614.617	3144.37	2471.31	2605.54	2878.23	4543.48	3747.66
Arhgap35	4236	6598	5598	5153	8207	6157	455.844	440.115	485.601	471.115	446.274	482.002	49.8353	48.1158	53.0886	51.5049	48.7891	52.6951
Gm22634	10204	6064	6238	5118	13723	19197	1098.07	404.495	541.118	467.915	746.219	1502.84	6695.56	2466.43	3299.5	2853.14	4550.12	9163.66
Enc1	9819	11100	12356	5114	10389	7855	1056.64	740.418	1071.83	467.549	564.925	614.93	223.061	156.305	226.267	98.7016	119.258	129.814
Ppia	5291	7755	4819	5109	8484	5612	569.374	517.292	418.026	467.092	461.337	439.336	162.307	147.461	119.164	133.151	131.51	125.238
Rnu1a1	13145	6154	6309	5105	14136	42546	1414.56	410.498	547.277	466.727	768.677	3330.72	8625.35	2503.04	3337.06	2845.89	4687.05	20309.3
Rps24	3915	7007	3593	5101	7811	4740	421.3	467.397	311.676	466.361	424.741	371.072	67.3434	74.7118	49.8204	74.5462	67.8933	59.3145
Apc2	4908	7132	6242	5082	9998	7787	528.159	475.735	541.465	464.624	543.664	609.606	46.8184	42.1714	47.998	41.1864	48.1929	54.0383
Mn1	3709	5685	5110	5067	5965	4341	399.132	379.214	443.269	463.252	324.36	339.836	57.5119	54.6418	63.8717	66.7511	46.7378	48.9677
Rpl21	4126	7179	3638	5063	7122	4455	444.006	478.87	315.58	462.887	387.275	348.76	130.59	140.844	92.8176	136.143	113.904	102.577
Sptbn1	5275	8021	6875	5037	13130	9698	567.652	535.035	596.375	460.51	713.973	759.209	32.4521	30.5874	34.0942	26.3269	40.8171	43.4032
Basp1	5041	7259	5240	5005	9875	6941	542.471	484.207	454.546	457.584	536.975	543.377	270.021	241.019	226.255	227.767	267.285	270.472
Eef1g	4439	6895	4376	5003	8324	5151	477.689	459.926	379.598	457.401	452.636	403.247	183.727	176.895	145.999	175.924	174.091	155.095
Rps3	4707	7033	4349	4991	7796	5173	506.529	469.131	377.256	456.304	423.925	404.969	112.989	104.647	84.1526	101.785	94.5628	90.3344
Gnas	5252	8304	5731	4967	10480	8411	565.177	553.913	497.138	454.11	569.874	658.456	50.5254	49.5184	44.4429	40.5963	50.9453	58.8643
Eif4b	3619	5648	4255	4966	6891	4768	389.447	376.746	369.102	454.018	374.714	373.264	87.1637	84.3209	82.6101	101.616	83.8661	83.5415
Prrc2b	4423	6847	6068	4955	10266	8167	475.967	456.724	526.371	453.013	558.237	639.355	42.2631	40.5545	46.7387	40.2249	49.5682	56.771
Hnrnpa1	3837	5729	4138	4936	6674	4372	412.907	382.149	358.953	451.276	362.914	342.263	130.957	121.202	113.845	143.126	115.101	108.551
Tcf4	3379	4143	5959	4926	5539	3022	363.62	276.356	516.916	450.361	301.196	236.578	13.2795	10.0926	18.878	16.4474	10.9998	8.6399
Adgrl1	5243	7811	6488	4919	9862	7872	564.209	521.027	562.805	449.721	536.268	616.261	65.705	60.6763	65.5415	52.3724	62.4512	71.7667
Atrx	3444	5756	4539	4876	7916	4873	370.615	383.95	393.738	445.79	430.45	381.484	17.0343	17.6472	18.0971	20.4895	19.7845	17.5338
Rpl18a	4015	6717	3664	4868	6049	4640	432.062	448.053	317.835	445.059	328.928	363.243	248.454	257.65	182.769	255.928	189.148	208.88
Gm24265	7075	5962	6337	4866	19866	14796	761.354	397.691	549.706	444.876	1080.26	1158.31	5399.67	2820.5	3898.62	3155.15	7661.41	8214.94
Gm17383	5220	8140	5025	4866	8150	5554	561.734	542.973	435.896	444.876	443.175	434.796	539.61	521.588	418.728	427.354	425.72	417.671
Rny3	6988	4731	4554	4824	21360	15388	751.992	315.578	395.039	441.036	1161.5	1204.65	7372.47	3093.9	3872.93	4323.88	11387.2	11810.3
Smarca4	3943	6152	5026	4820	7259	5176	424.313	410.365	435.983	440.67	394.724	405.204	65.531	63.3768	67.3332	68.0572	60.9613	62.5798
Foxp1	6697	11261	6336	4795	4795	3558	720.676	751.157	549.619	438.385	260.739	278.539	52.409	54.6256	39.9694	31.8802	18.9615	20.2559
Npm1	3573	6704	3777	4763	6822	3940	384.497	447.186	327.638	435.459	370.962	308.444	144.277	167.8	122.941	163.399	139.198	115.739
Ddx3x	4148	5648	4220	4752	6505	4422	446.374	376.746	366.066	434.453	353.724	346.177	84.5886	71.394	69.3701	82.3296	67.0313	65.6011
Tcf20	3299	5516	4387	4750	6643	4528	355.011	367.941	380.552	434.271	361.228	354.475	43.0578	44.626	46.1555	52.6708	43.8118	42.9927
Ddb1	3424	5436	4330	4743	6510	4228	368.463	362.605	375.608	433.631	353.996	330.99	88.6794	87.2695	90.399	104.364	85.1976	79.6606
Rpl8	4217	6401	3843	4737	7141	4622	453.799	426.974	333.363	433.082	388.308	361.834	333.921	314.183	245.3	318.677	285.731	266.25
Fnbp1l	3859	6468	4808	4728	7167	5153	415.274	431.444	417.072	432.259	389.722	403.403	33.5548	34.8613	33.7001	34.9272	31.4901	32.5956
Ybx1	4753	7352	5091	4713	7888	5642	511.479	490.41	441.621	430.888	428.928	441.685	202.086	193.761	174.485	170.244	169.47	174.51
Dpysl5	5089	6373	5990	4713	8108	6653	547.637	425.107	519.605	430.888	440.891	520.831	74.2457	57.6338	70.4454	58.4175	59.7737	70.6116
Nbea	3881	5257	5133	4684	7401	5696	417.642	350.665	445.264	428.237	402.446	445.912	13.3172	11.1815	14.198	13.6551	12.8327	14.2187
Ckap5	2941	5047	4113	4678	6223	3907	316.486	336.657	356.784	427.688	338.39	305.86	33.4482	35.5799	37.707	45.2006	35.763	32.3251
Dbn1	4238	6159	4952	4674	7321	5626	456.059	410.832	429.564	427.322	398.096	440.432	101.032	91.0128	95.1625	94.666	88.1914	97.5703
Herc1	3347	5613	4810	4656	7207	4934	360.177	374.411	417.246	425.677	391.897	386.259	13.1145	13.6328	15.1925	15.4994	14.2695	14.0642
Hnrnph1	3198	5616	3958	4649	5734	3585	344.143	374.611	343.339	425.037	311.799	280.652	58.9084	64.1238	58.7707	72.7553	53.372	48.0404
Srsf1	2911	5736	3896	4647	5919	3481	313.258	382.616	337.96	424.854	321.859	272.511	54.8613	67.008	59.1874	74.4052	56.3676	47.7252
Csrnp3	3157	4873	3776	4640	7391	5610	339.731	325.05	327.551	424.214	401.902	439.18	27.5398	26.3497	26.5524	34.3883	32.5796	35.6015
Rpl17	3851	6586	3154	4637	6451	4576	414.413	439.315	273.595	423.94	350.788	358.233	534.727	566.858	353.026	547.019	452.629	462.236
Fasn	5385	7123	6533	4618	9070	7257	579.49	475.135	566.708	422.202	493.202	568.115	52.9359	43.4032	51.7684	38.5679	45.0536	51.8969
Tcaf1	3487	5122	4019	4598	7770	5478	375.242	341.659	348.63	420.374	422.511	428.846	38.9336	35.4492	36.1724	43.6163	43.8381	44.4953
Gapdh	4232	6018	4156	4581	6208	5496	455.413	401.427	360.514	418.82	337.574	430.255	110.19	97.1272	87.2282	101.336	81.6777	104.102
Fzd3	3031	5241	4561	4575	6603	4117	326.171	349.597	395.646	418.271	359.053	322.3	25.4742	27.3038	30.9002	32.6672	28.0423	25.1718
Rplp1	5062	6911	4069	4556	8050	5608	544.731	460.994	352.967	416.534	437.737	439.023	1091.65	923.835	707.349	834.738	877.228	879.806
Robo1	4068	6404	4228	4552	7495	7174	437.765	427.174	366.76	416.168	407.558	561.618	57.8824	56.4821	48.494	55.0269	53.8883	74.2586
Rpl6	3908	5987	3697	4477	6558	4502	420.547	399.359	320.698	409.311	356.606	352.44	133.932	127.184	102.133	130.354	113.569	112.242
Hmgb1	3694	5927	3987	4466	5725	3071	397.518	395.356	345.854	408.306	311.31	240.414	79.1396	78.7092	68.8541	81.2872	61.9769	47.8626
Rps9	3541	5170	3464	4430	6322	3862	381.054	344.861	300.486	405.014	343.773	302.337	151.092	136.741	119.146	160.593	136.31	119.88
Nsg1	5333	7051	5292	4421	9399	7063	573.894	470.332	459.057	404.192	511.092	552.928	178.505	146.293	142.786	125.721	158.971	171.984
AC154767.1	4651	6639	4627	4411	6912	5354	500.503	442.85	401.371	403.277	375.856	419.139	372.953	329.993	299.084	300.505	280.071	312.324
Rpl10	3952	5882	3652	4404	6984	4727	425.282	392.355	316.794	402.637	379.771	370.054	207.151	191.113	154.308	196.121	184.983	180.25
Stox2	2953	5349	4012	4400	7529	5431	317.778	356.801	348.023	402.272	409.406	425.167	16.9617	19.0446	18.5761	21.4717	21.8525	22.6937
Add2	4928	6706	6189	4382	6525	5205	530.311	447.319	536.868	400.626	354.812	407.474	52.3041	44.1187	52.9508	39.5134	34.9947	40.1888
Rps2	4511	6669	4155	4379	7030	5306	485.437	444.851	360.427	400.352	382.272	415.381	265.266	243.088	196.955	218.771	208.892	226.984
Tmod2	4307	5542	5344	4376	10038	7538	463.484	369.675	463.568	400.077	545.839	590.113	39.6717	31.6422	39.6788	34.2444	46.7208	50.5104
Ywhaz	4154	5485	4517	4374	8174	5368	447.02	365.873	391.829	399.895	444.48	420.235	108.553	88.8473	95.1504	97.1089	107.936	102.048
Celf2	3392	5089	4630	4363	5671	4010	365.019	339.458	401.632	398.889	308.373	313.923	14.1021	13.1146	15.5166	15.4106	11.9137	12.1281
Top2a	1938	4003	2780	4340	3720	1532	208.552	267.017	241.152	396.786	202.283	119.933	23.139	29.6258	26.7561	44.0238	22.4435	13.3067
Kif5c	4994	6996	6155	4338	12431	8903	537.414	466.663	533.918	396.603	675.964	696.973	75.2469	65.3407	74.7575	55.5311	94.6463	97.5879
Rpl27a	3542	5772	3009	4329	6469	4079	381.161	385.017	261.017	395.78	351.766	319.325	137.405	138.795	94.0941	142.675	126.808	115.114
Aff4	3146	4907	4387	4329	6777	4663	338.547	327.318	380.552	395.78	368.515	365.044	25.1708	24.3359	28.2939	29.4261	27.3989	27.1408
Gm24407	5324	4625	4925	4280	15722	11033	572.925	308.507	427.221	391.301	854.919	863.72	4063.3	2188	3029.94	2775.18	6063.26	6125.67
Dlx6os1	1590	3922	2954	4262	4262	2164	171.103	261.614	256.246	389.655	231.756	169.409	32.8097	50.1657	49.1364	74.7181	44.4402	32.485
Taok1	2861	4543	4012	4245	6349	4201	307.877	303.038	348.023	388.101	345.241	328.876	24.7869	24.3972	28.0189	31.2455	27.795	26.4774
D430019H16Rik	3710	5437	5109	4243	7163	5658	399.24	362.671	443.183	387.918	389.504	442.937	69.001	62.6808	76.5957	67.0442	67.3184	76.5533
Trim2	3308	4797	4854	4234	6568	4136	355.98	319.981	421.062	387.095	357.15	323.787	18.0234	16.2007	21.3185	19.5988	18.0826	16.3935
Rps6	3569	5974	3439	4230	5899	3926	384.067	398.492	298.318	386.729	320.771	307.348	242.161	251.256	188.094	243.839	202.252	193.788
Rpl19	3747	5871	3455	4230	5814	4292	403.222	391.621	299.706	386.729	316.149	336	394.542	383.191	293.254	378.404	309.344	328.767
Spag9	2646	4251	3647	4226	6262	3721	284.741	283.56	316.361	386.364	340.51	291.299	25.4029	25.2975	28.2238	34.4691	30.3783	25.988
2900097C17Rik	3559	5235	4489	4221	7805	5775	382.991	349.197	389.4	385.907	424.414	452.097	77.9228	71.0472	79.2269	78.5161	86.3509	91.9831
Csnk1a1	3080	5266	4138	4208	5805	4077	331.444	351.265	358.953	384.718	315.66	319.169	31.5601	33.4474	34.1795	36.6328	30.0571	30.3912
Rpl13	3536	5226	3334	4180	5854	4203	380.515	348.597	289.209	382.158	318.324	329.033	146.634	134.334	111.449	147.267	122.668	126.795
Rpl41	4461	6901	3568	4169	6810	5122	480.056	460.326	309.508	381.152	370.309	400.977	411.007	394.115	264.99	326.329	317.045	343.302
Zfp704	3432	5128	5218	4157	6699	4387	369.324	342.06	452.638	380.055	364.273	343.437	24.21	22.4228	29.6714	24.9135	23.8789	22.5131
Rpl23	3654	6060	3135	4151	6397	4048	393.214	404.228	271.947	379.507	347.851	316.898	222.155	228.377	153.642	214.411	196.526	179.039
Flna	2690	5650	4466	4146	5182	3297	289.476	376.879	387.405	379.05	281.783	258.106	30.7953	40.0936	41.2133	40.3244	29.9769	27.4581
Rian	4145	8946	5472	4137	11338	8316	446.051	596.737	474.671	378.227	616.529	651.019	24.4626	32.7266	26.0322	20.7429	33.8121	35.7036
Qk	2262	4833	3643	4117	5589	3254	243.418	322.382	316.014	376.398	303.914	254.74	24.6399	32.6331	31.9884	38.1009	30.7637	25.786
Gnb1	3493	4798	4137	4112	7805	5659	375.888	320.047	358.866	375.941	424.414	443.016	88.0713	74.9877	84.0829	88.0837	99.4411	103.799
Ubr5	2615	4429	3506	4102	5508	3686	281.405	295.433	304.13	375.027	299.51	288.559	18.2873	19.1989	19.7641	24.3714	19.4639	18.7522
Pou3f3	3415	5073	4734	4096	3854	2018	367.494	338.391	410.653	374.478	209.57	157.979	49.6011	45.673	55.4262	50.5437	28.2859	21.3226
Ccnd2	2003	3665	3121	4077	4045	1544	215.547	244.471	270.733	372.741	219.956	120.872	22.9085	25.9827	28.7738	39.6154	23.3772	12.8465
Zfp266	2445	4061	3449	4001	4758	3030	263.111	270.886	299.185	365.793	258.727	237.204	37.4109	38.5165	42.5402	52.0109	36.7876	33.7273
Grm5	3074	3652	2946	3983	8633	6157	330.799	243.604	255.552	364.147	469.439	482.002	32.2825	23.7732	24.9392	35.537	45.8123	47.0383
Trio	3822	5857	5164	3982	7387	5620	411.292	390.687	447.954	364.056	401.685	439.963	17.5804	16.6996	19.1474	15.5613	17.1697	18.8058
Fabp7	2980	6489	3682	3972	7699	4337	320.683	432.844	319.397	363.142	418.65	339.523	256.547	346.275	255.517	290.513	334.92	271.618
Rps15a	3226	5227	2968	3942	6021	3863	347.156	348.663	257.461	360.399	327.405	302.416	55.3677	55.6082	41.0623	57.4799	52.2178	48.2321
Xpr1	4454	7359	4800	3938	8775	6878	479.303	490.877	416.378	360.033	477.16	538.445	26.8067	27.454	23.2874	20.1361	26.6868	30.1144
Eif4a2	3567	4966	4134	3937	6302	4366	383.851	331.254	358.606	359.942	342.685	341.793	71.9092	62.0558	67.1798	67.4301	64.1973	64.0302
Ank3	3298	5999	4764	3922	9195	7147	354.904	400.159	413.255	358.57	499.999	559.504	10.1873	11.4863	11.8622	10.2925	14.3521	16.0602
Ywhaq	3259	5061	3505	3916	6312	4102	350.707	337.591	304.043	358.022	343.229	321.126	114.573	110.288	99.328	116.962	112.13	104.909
Mki67	1510	3484	2564	3911	2987	1215	162.494	232.398	222.415	357.565	162.425	95.1165	16.1509	23.0989	22.1067	35.5397	16.144	9.45398
Elavl3	3719	5330	4474	3909	6207	5076	400.208	355.534	388.099	357.382	337.52	397.375	58.0854	51.6015	56.3279	51.8696	48.9869	57.6742
Psip1	2669	4708	3013	3902	5529	3371	287.216	314.044	261.364	356.742	300.652	263.899	56.5163	61.7953	51.4294	70.1971	59.1601	51.9282
Ywhae	3083	4509	3172	3881	6577	4299	331.767	300.77	275.157	354.822	357.639	336.548	129.193	117.122	107.148	138.171	139.268	131.054
Rpl31	3685	5233	3011	3874	5278	3885	396.55	349.064	261.191	354.182	287.003	304.138	238.598	210.026	157.154	213.106	172.685	182.995
Psap	3588	5458	4115	3868	7406	5964	386.111	364.072	356.958	353.633	402.718	466.893	140.711	132.679	130.087	128.875	146.763	170.15
Rps12	3582	6043	3095	3859	6808	4027	385.466	403.094	268.477	352.811	370.2	315.254	190.166	198.862	132.451	174.056	182.635	155.528
Rps29	3263	5086	2663	3858	6445	3801	351.137	339.258	231.003	352.719	350.461	297.562	506.692	489.55	333.338	508.974	505.716	429.382
Ppp2r1a	3634	5091	4004	3857	6377	5226	391.061	339.592	347.329	352.628	346.764	409.118	115.87	100.62	102.912	104.482	102.745	121.22
Vcan	3464	5695	4672	3845	4616	2858	372.767	379.881	405.275	351.531	251.005	223.739	25.7756	26.2675	28.0234	24.3072	17.3562	15.4708
Rps15	3582	5080	2814	3844	5229	4134	385.466	338.858	244.102	351.439	284.339	323.631	611.85	537.87	387.463	557.84	451.331	513.7
Lrp1	3242	5996	4836	3826	9133	6615	348.878	399.959	419.501	349.794	496.627	517.856	19.6917	22.5749	23.6779	19.7434	28.0311	29.2293
Hmgn2	2097	3836	2321	3815	4305	2174	225.662	255.878	201.336	348.788	234.094	170.192	73.7458	83.6202	65.7962	113.983	76.5013	55.6183
Bzw1	3240	4890	3825	3813	5806	4022	348.662	326.184	331.801	348.605	315.714	314.863	86.4524	80.8788	82.2716	86.4381	78.2827	78.0716
Hist1h4d	2376	4234	3363	3810	4109	2130	255.686	282.426	291.725	348.331	223.436	166.747	224.68	248.178	256.349	306.09	196.341	146.527
Rpl11	3131	5294	2533	3806	5448	3402	336.933	353.133	219.726	347.965	296.247	266.326	124.929	130.935	81.4706	129.019	109.843	98.749
Tpt1	3063	4932	3099	3798	5310	3322	329.615	328.986	268.824	347.234	288.743	260.063	138.494	138.229	112.951	145.896	121.321	109.27
Smarcc2	3231	4926	3960	3797	5641	4206	347.694	328.585	343.512	347.142	306.742	329.267	62.625	59.1833	61.8718	62.5256	55.2489	59.3061
Rps14	3394	4945	2964	3795	5551	4107	365.235	329.853	257.114	346.959	301.848	321.517	263.898	238.333	185.776	250.693	218.098	232.31
Ccni	3226	5136	3822	3787	4876	3523	347.156	342.593	331.541	346.228	265.143	275.799	105.103	103.722	100.376	104.822	80.2735	83.4994
Tsc22d1	3647	5212	4583	3787	6484	4699	392.46	347.663	397.554	346.228	352.582	367.862	43.6358	38.655	44.2022	38.4954	39.2019	40.9008
Ccdc88a	2572	4420	3652	3785	5398	3167	276.778	294.833	316.794	346.045	293.528	247.929	25.4134	27.0713	29.0877	31.7735	26.9515	22.7646
Rps8	3368	4932	3072	3776	6136	4031	362.437	328.986	266.482	345.222	333.659	315.567	209.986	190.606	154.393	200.013	193.313	182.832
Rpl26	3157	5029	2861	3776	5506	3737	339.731	335.456	248.179	345.222	299.401	292.552	235.27	232.31	171.869	239.074	207.342	202.598
Trim28	3296	4844	3931	3765	5188	3883	354.689	323.116	340.996	344.217	282.109	303.981	85.3027	77.7094	82.0097	82.7842	67.8473	73.1076
Nsd1	2627	4497	3765	3751	5692	3835	282.696	299.969	326.597	342.937	309.515	300.224	16.1698	17.1578	18.6808	19.6154	17.7038	17.1723
Rpl9	3211	4771	2947	3744	6178	3680	345.542	318.246	255.639	342.297	335.943	288.089	112.152	103.293	82.9727	111.099	109.037	93.5052
Birc6	2658	4527	3899	3739	5332	3888	286.032	301.97	338.221	341.84	289.94	304.373	9.92134	10.4742	11.7315	11.8571	10.0569	10.5575
Ppp2ca	3127	4844	3472	3736	5982	4156	336.502	323.116	301.18	341.565	325.285	325.353	44.9269	43.1396	40.211	45.6028	43.4292	43.4383
Canx	3098	5122	3793	3719	7083	4504	333.381	341.659	329.026	340.011	385.154	352.596	71.038	72.8019	70.1099	72.4507	82.0699	75.1324
Calm2	3991	5519	4182	3689	8303	5986	429.479	368.141	362.77	337.268	451.494	468.615	292.76	250.948	247.287	229.903	307.767	319.438
Cxadr	4110	5846	4884	3677	9204	6539	442.285	389.953	423.665	336.171	500.488	511.907	70.1038	61.8091	67.1525	53.2844	79.3292	81.1391
Prpf8	2645	4075	3433	3675	5614	3936	284.633	271.82	297.797	335.988	305.274	308.13	38.1495	36.4321	39.9138	45.0326	40.9159	41.2988
Set	2885	4748	3364	3661	5268	3495	310.46	316.712	291.812	334.708	286.459	273.607	76.2801	77.8162	71.6982	82.2379	70.3831	67.2252
Syne2	1813	3502	2984	3660	3621	1940	195.1	233.599	258.848	334.617	196.9	151.873	7.30002	8.7405	9.68527	12.5203	7.36736	5.6826
Rps27	2909	4872	2465	3644	5027	3459	313.043	324.983	213.828	333.154	273.354	270.788	300.137	311.585	205.012	319.419	262.085	259.624
Cdc42	3181	4783	3340	3644	5775	4026	342.313	319.047	289.73	333.154	314.029	315.176	115.412	107.568	97.6837	112.324	105.876	106.263
Ckb	3493	5230	3708	3639	6628	4649	375.888	348.864	321.652	332.697	360.412	363.948	129.84	120.506	111.106	114.921	124.495	125.716
Hdgfl3	2967	4713	3505	3633	6186	4207	319.284	314.377	304.043	332.148	336.378	329.346	33.3456	32.8332	31.7538	34.6891	35.1308	34.3964
Serbp1	2917	4480	3365	3632	5591	3739	313.904	298.835	291.898	332.057	304.023	292.708	15.6039	14.8549	14.51	16.5063	15.1128	14.5503
Mycbp2	2802	4616	4231	3630	6666	5189	301.528	307.907	367.02	331.874	362.479	406.222	15.6654	15.9968	19.068	17.242	18.832	21.1046
Rev3l	2820	4569	3541	3624	7463	5729	303.465	304.772	307.166	331.326	405.817	448.496	22.829	22.9273	23.1073	24.9248	30.5287	33.7392
Abr	3702	5247	4283	3619	5716	4477	398.379	349.998	371.531	330.868	310.82	350.483	40.9434	35.971	38.1841	34.005	31.9445	36.0208
Rpl32	3247	5159	2854	3615	5639	3559	349.416	344.128	247.572	330.503	306.633	278.617	362.841	357.349	257.084	343.201	318.415	289.322
Gprasp1	3655	5441	3926	3612	10817	7645	393.321	362.938	340.563	330.228	588.199	598.49	48.4445	44.7023	41.9464	40.6735	72.4472	73.7147
Pafah1b2	2497	3861	3062	3588	5141	3708	268.707	257.545	265.615	328.034	279.553	290.281	32.5075	31.1572	32.1334	39.6848	33.8197	35.1175
Hnrnpa2b1	2621	4716	3062	3584	4857	2893	282.051	314.578	265.615	327.669	264.11	226.479	42.8388	47.7791	40.3424	49.7674	40.114	34.3984
Zfp292	1982	3712	2930	3581	4280	2818	213.287	247.606	254.164	327.394	232.735	220.608	21.3586	24.7954	25.4521	32.7853	23.3061	22.0917
Gm12715	3116	4382	3274	3581	6045	4112	335.318	292.298	284.005	327.394	328.71	321.909	297.268	259.13	251.777	290.243	291.41	285.38
Plxna4	2941	3415	4690	3581	5205	3181	316.486	227.795	406.836	327.394	283.034	249.025	22.4411	16.1523	28.8475	23.2145	20.069	17.6576
Mex3a	2532	4289	3286	3565	4683	2884	272.473	286.095	285.046	325.932	254.649	225.774	47.157	49.5145	49.3329	56.4091	44.0721	39.0748
Ntrk2	3842	4928	4857	3565	6453	4480	413.445	328.719	421.323	325.932	350.896	350.717	21.4309	17.0391	21.8392	16.8946	18.1887	18.1794
Zyg11b	3214	4563	4025	3561	6557	5011	345.864	304.372	349.151	325.566	356.552	392.287	38.234	33.6471	38.5972	35.99	39.4154	43.3658
Ctnna2	2804	4262	3242	3559	5263	3855	301.744	284.294	281.229	325.383	286.187	301.789	43.4351	40.9232	40.4821	46.8379	41.1958	43.4417
Mgea5	2805	4331	3381	3549	5498	3837	301.851	288.896	293.286	324.469	298.966	300.38	60.0818	57.5033	58.3771	64.5837	59.5076	59.789
Anapc5	3093	4447	3613	3538	5148	3877	332.843	296.634	313.411	323.463	279.934	303.512	54.4663	48.541	51.2864	52.9313	45.8082	49.6664
Ptms	3448	5892	3137	3537	5364	4052	371.046	393.022	272.121	323.372	291.68	317.211	229.182	242.756	168.079	199.735	180.16	195.93
Zfp638	2444	4139	3417	3522	4585	2775	263.003	276.089	296.409	322	249.32	217.241	16.6353	17.4629	18.7482	20.3669	15.7697	13.7408
Pkia	3353	4308	3911	3521	7978	5959	360.822	287.362	339.262	321.909	433.822	466.501	96.9692	77.2271	91.1748	86.5114	116.587	125.37
Ap2b1	3387	4381	3974	3517	6184	4792	364.481	292.232	344.726	321.543	336.269	375.142	41.6312	33.3788	39.3748	36.7268	38.4088	42.8489
Bclaf1	2556	4496	3165	3514	4775	2971	275.056	299.903	274.549	321.269	259.651	232.585	17.9763	19.6002	17.9432	20.9966	16.9696	15.2007
Myh10	2575	3839	3484	3514	5623	3733	277.1	256.078	302.221	321.269	305.763	292.238	26.4965	24.4863	28.8986	30.7199	29.2373	27.944
Rpl14	2860	4458	2704	3487	5392	3574	307.77	297.368	234.56	318.8	293.202	279.791	186.414	180.114	142.071	193.095	177.591	169.468
Kdm5b	2554	3945	3353	3482	4712	3190	274.841	263.149	290.858	318.343	256.226	249.73	16.6017	15.8954	17.5692	19.2294	15.4772	15.0848
Rps26	2610	4373	2284	3476	4457	3322	280.867	291.698	198.127	317.795	242.359	260.063	181.909	188.924	128.32	205.826	156.969	168.435
Pea15a	2236	4105	2913	3466	4537	3020	240.62	273.821	252.69	316.88	246.71	236.421	62.3207	70.9198	65.4467	82.0721	63.8978	61.2331
Robo2	5014	7781	6561	3463	6173	3692	539.566	519.026	569.137	316.606	335.671	289.029	32.6456	31.4028	34.4347	19.1557	20.3092	17.4872
Mprip	3166	4832	4193	3458	5606	4224	340.699	322.315	363.724	316.149	304.839	330.676	25.5646	24.1851	27.2922	23.7224	22.8738	24.8125
Rps23	2844	4356	2633	3453	5343	3354	306.048	290.564	228.401	315.692	290.538	262.568	241.363	229.151	180.127	248.968	229.131	207.073
Agrn	3119	5109	4624	3445	6183	4946	335.641	340.792	401.111	314.96	336.215	387.198	36.1488	36.7035	43.1999	33.9214	36.2105	41.7015
Uchl1	4092	5616	3825	3445	7420	5640	440.348	374.611	331.801	314.96	403.479	441.528	269.821	229.541	203.31	192.99	247.23	270.544
Fem1b	2331	3882	3056	3439	6239	4485	250.843	258.946	265.094	314.412	339.26	351.109	36.9703	38.1645	39.0706	46.3393	50.0014	51.7478
Rtn1	3569	5168	3902	3429	8779	6739	384.067	344.728	338.481	313.498	477.378	527.564	77.1218	69.2225	67.968	62.9513	95.859	105.936
Ptbp2	2377	4125	3037	3425	4564	2766	255.793	275.155	263.446	313.132	248.178	216.537	27.8794	29.9897	28.7135	34.1288	27.0493	23.6007
Zbtb18	4089	2612	6682	3415	3102	1996	440.025	174.232	579.633	312.218	168.678	156.257	71.6886	28.3857	94.4336	50.8664	27.481	25.4573
Skp1a	2750	4149	2970	3412	5282	3257	295.933	276.756	257.634	311.943	287.221	254.975	133.846	125.172	116.524	141.087	129.905	115.321
Tle4	1321	1591	1463	3409	4640	4314	142.155	106.127	126.909	311.669	252.31	337.722	30.6369	22.8721	27.351	67.1701	54.3773	72.7849
Kmt2c	1893	3820	3220	3408	4351	2871	203.709	254.81	279.32	311.578	236.595	224.757	10.0394	12.5578	13.7657	15.3555	11.6601	11.0767
Pfn2	2261	4023	2684	3396	4444	2951	243.31	268.351	232.825	310.481	241.653	231.019	68.7123	75.7841	65.7512	87.6816	68.2441	65.2413
Vcp	2582	3813	3059	3396	5416	3823	277.854	254.344	265.354	310.481	294.507	299.284	57.2776	52.4312	54.701	64.0034	60.7106	61.6954
Srsf3	2584	4136	3048	3394	4569	2865	278.069	275.889	264.4	310.298	248.45	224.287	54.4273	54.0006	51.7518	60.7355	48.6298	43.9004
Abi2	3117	4354	3839	3392	5733	4099	335.426	290.431	333.016	310.115	311.745	320.891	39.2633	33.9963	38.9811	36.3005	36.4913	37.5618
Prrc2c	2140	3870	3150	3389	5745	3872	230.289	258.146	273.248	309.841	312.397	303.12	14.3108	16.0419	16.9804	19.2543	19.4132	18.8367
Srrm2	2444	4553	3777	3375	5986	4226	263.003	303.705	327.638	308.561	325.502	330.833	23.9486	27.6548	29.8341	28.0969	29.6396	30.125
Snrnp200	2531	3940	3178	3373	4473	3242	272.366	262.815	275.677	308.378	243.229	253.8	34.8338	33.6124	35.2573	39.4395	31.1075	32.4595
Fez1	2532	3841	2772	3373	4858	3338	272.473	256.211	240.458	308.378	264.165	261.316	66.3921	62.4296	58.5912	75.1408	64.3676	63.6735
Actr1a	3073	4366	3513	3371	5055	3912	330.691	291.231	304.737	308.195	274.877	306.252	120.602	106.211	111.137	112.398	100.247	111.689
Chd4	2587	4375	3472	3370	4727	2934	278.392	291.831	301.18	308.104	257.041	229.689	34.7165	36.3925	37.5583	38.4217	32.054	28.6431
Naca	2603	4106	2461	3360	4690	2898	280.114	273.888	213.481	307.189	255.029	226.87	41.1629	40.248	31.3711	45.1417	37.4768	33.3388
Rps11	2746	4435	2564	3356	4403	3341	295.502	295.834	222.415	306.824	239.423	261.551	341.621	342.004	257.128	354.709	276.79	302.371
Phip	1580	3167	2784	3331	4122	2313	170.027	211.253	241.499	304.538	224.143	181.074	5.10407	6.34164	7.24962	9.14199	6.7286	5.43569
Sf3b2	2500	3944	2928	3319	4581	3211	269.03	263.082	253.991	303.441	249.102	251.374	83.2651	81.4243	78.6106	93.9155	77.0976	77.8006
Dchs1	2438	4291	3531	3305	4985	3767	262.358	286.228	306.298	302.161	271.071	294.9	23.7385	25.8983	27.7143	27.3399	24.5268	26.683
Ogt	1674	3767	3021	3304	4033	2718	180.142	251.275	262.058	302.069	219.303	212.779	22.3918	31.2337	32.574	37.5475	27.2596	26.4486
Gm13456	2844	3788	2996	3302	4386	3319	306.048	252.676	259.889	301.887	238.499	259.828	224.211	185.111	190.395	221.162	174.724	190.35
Rpl15	3456	4734	3185	3299	5153	3872	371.907	315.778	276.284	301.612	280.206	303.12	150.387	127.69	111.72	121.962	113.306	122.572
Hp1bp3	2532	3932	2898	3298	4453	3208	272.473	262.281	251.388	301.521	242.142	251.139	32.3103	31.1018	29.8101	35.7549	28.7136	29.7805
Ddx6	2218	3323	2682	3295	3959	2833	238.683	221.658	232.651	301.247	215.28	221.782	29.7054	27.5866	28.9547	37.4918	26.7927	27.602
Cpe	2334	4440	2922	3294	7002	4674	251.166	296.167	253.47	301.155	380.75	365.905	96.2691	113.517	97.1523	115.429	145.937	140.247
Cux1	2296	3359	3209	3291	4256	2859	247.077	224.06	278.366	300.881	231.43	223.817	12.339	11.1896	13.9016	15.026	11.5576	11.1774
Clasp2	3521	4964	4354	3291	6506	4878	378.901	331.12	377.69	300.881	353.778	381.875	24.6392	21.5321	24.5604	19.5657	23.0055	24.8326
Tug1	2402	3974	3255	3288	5143	3688	258.484	265.083	282.356	300.607	279.662	288.716	26.5547	27.2327	29.0072	30.8821	28.7305	29.6605
Khdrbs1	2397	3824	2706	3287	4227	2929	257.946	255.077	234.733	300.515	229.853	229.297	40.1847	39.7379	36.5685	46.8165	35.8082	35.7216
Pbx1	2314	3163	2933	3278	3775	2547	249.014	210.986	254.424	299.692	205.274	199.392	17.9871	15.2402	18.378	21.6478	14.8277	14.4028
Dst	3223	4460	4832	3277	6029	4402	346.833	297.501	419.154	299.601	327.84	344.611	8.42748	7.2288	10.1848	7.27982	7.96599	8.3735
Peg10	656	1265	664	3272	5107	4399	70.5934	84.381	57.599	299.144	277.705	344.376	10.5885	12.6565	8.63942	44.8693	41.6536	51.6539
Tmpo	1710	3443	2234	3270	3610	2050	184.016	229.663	193.789	298.961	196.302	160.485	16.7318	20.8822	17.6204	27.1832	17.8489	14.5922
Ptprm	1054	1677	1151	3262	4114	3577	113.423	111.863	99.844	298.23	223.708	280.026	12.8481	12.6714	11.3099	33.7822	25.3407	31.7202
Rbm39	2427	4044	3035	3254	4158	2550	261.174	269.752	263.272	297.498	226.101	199.627	37.6006	38.8356	37.9027	42.8301	32.5512	28.7399
Dlx1	1242	2289	1622	3253	3812	2528	133.654	152.686	140.701	297.407	207.286	197.905	24.7691	28.2962	26.0751	55.1162	38.4148	36.6762
Rufy3	2566	3757	3410	3248	5672	3998	276.132	250.608	295.802	296.95	308.428	312.984	27.0347	24.5357	28.9605	29.0728	30.1966	30.6427
Herc2	2865	4552	4194	3247	6123	4487	308.308	303.638	363.81	296.858	332.952	351.265	19.0608	18.7721	22.4921	18.3529	20.5844	21.7166
Cct5	2886	4659	3098	3244	5318	3439	310.568	310.775	268.737	296.584	289.178	269.223	112.28	112.356	97.1574	107.225	104.547	97.3328
Nsd2	2136	3472	3094	3243	5418	3418	229.859	231.597	268.39	296.493	294.616	267.579	13.6796	13.7831	15.9728	17.6452	17.5335	15.9245
Gdi2	2588	4260	3103	3242	4588	3072	278.499	284.16	269.171	296.401	249.483	240.492	26.378	26.9142	25.4945	28.0736	23.6297	22.7782
Wdr82	2387	3954	3107	3240	4943	3407	256.869	263.749	269.518	296.218	268.787	266.718	40.5093	41.5942	42.504	46.7148	42.3887	42.0624
Mef2c	4377	2998	6138	3232	2240	2172	471.017	199.98	532.444	295.487	121.805	170.035	29.9724	12.7254	33.8812	18.8029	7.75088	10.8199
Hist1h1e	1675	2950	2647	3228	3087	1544	180.25	196.778	229.615	295.121	167.863	120.872	93.3937	101.957	118.972	152.913	86.9754	62.6281
Mtpn	2957	4306	3482	3222	5176	3759	318.208	287.229	302.048	294.573	281.457	294.274	80.3556	72.5325	76.2747	74.387	71.0749	74.3116
Pafah1b1	3016	4353	3720	3215	5941	4574	324.557	290.364	322.693	293.933	323.055	358.076	33.7378	30.1834	33.544	30.5543	33.5816	37.2221
2700081O15Rik	2809	3797	3478	3209	3741	2685	302.282	253.276	301.701	293.384	203.425	210.196	42.9866	36.0177	42.904	41.7213	28.9285	29.8913
Arhgef12	2583	3860	3558	3197	5439	4170	277.961	257.479	308.64	292.287	295.758	326.449	20.4083	18.9045	22.6608	21.4601	21.715	23.9684
Tcp1	2656	4174	2853	3180	4603	2952	285.817	278.424	247.485	290.733	250.298	231.098	56.8225	55.3526	49.2018	57.7997	49.7611	45.9439
Trip12	2394	3853	3289	3179	4723	3020	257.623	257.012	285.306	290.641	256.824	236.421	15.5185	15.4817	17.1861	17.5075	15.4704	14.2414
Camsap2	2626	4265	3494	3177	5518	3759	282.589	284.494	303.089	290.458	300.054	294.274	30.7329	30.9401	32.9623	31.5887	32.6323	32.0037
Csnk2a1	2428	3803	2931	3171	4515	3107	261.282	253.677	254.251	289.91	245.513	243.232	36.8573	35.7845	35.8656	40.8957	34.633	34.3112
Mvb12b	2765	4268	3157	3170	4666	3920	297.547	284.694	273.855	289.818	253.724	306.878	34.0404	32.57	31.33	33.1562	29.0269	35.1079
Hist1h4h	2230	3131	3390	3169	3422	2218	239.974	208.851	294.067	289.727	186.079	173.636	510.584	444.364	625.675	616.441	395.913	369.439
Ewsr1	2423	4058	3012	3152	4104	2920	260.743	270.686	261.277	288.173	223.164	228.593	44.1414	45.8246	44.2318	48.785	37.7796	38.6986
Mgat5	1259	2194	1725	3149	3928	2615	135.483	146.349	149.636	287.899	213.594	204.716	13.1652	14.2211	14.5405	27.9758	20.7554	19.8927
Idh1	2915	4430	3236	3139	4600	3255	313.689	295.5	280.708	286.984	250.135	254.818	113.204	106.64	101.302	103.567	90.269	91.9589
Acly	2678	4029	3353	3132	5043	3502	288.185	268.752	290.858	286.344	274.224	274.155	54.5907	50.9096	55.0971	54.2422	51.9463	51.9331
Agap1	3004	4391	3880	3128	5753	4560	323.266	292.899	336.572	285.979	312.832	356.98	18.4103	16.6808	19.1681	16.2867	17.8161	20.3303
Apoe	1533	3750	1788	3126	5110	2832	164.969	250.141	155.101	285.796	277.868	221.704	77.1604	116.998	72.5449	133.674	129.966	103.697
Cdk4	2102	3648	2420	3125	3548	2121	226.2	243.337	209.924	285.704	192.93	166.043	69.6214	74.8961	64.6119	87.9361	59.3815	51.1058
Tnks	2616	4103	3184	3119	5486	4227	281.513	273.688	276.198	285.156	298.314	330.911	18.9087	18.3831	18.5517	19.1534	20.0372	22.2267
Zkscan1	1725	3228	2740	3112	3743	2576	185.63	215.322	237.683	284.516	203.534	201.663	21.734	25.2103	27.8284	33.3118	23.8302	23.6111
Gm15459	2358	3606	2634	3110	4690	3370	253.749	240.536	228.488	284.333	255.029	263.821	130.731	123.924	117.716	146.488	131.391	135.92
Rpl30	2242	3858	1974	3103	3940	2538	241.266	257.345	171.236	283.693	214.246	198.688	79.8893	85.2137	56.7005	93.9381	70.9425	65.7906
Sfpq	2146	4304	3018	3096	3844	2609	230.935	287.095	261.798	283.053	209.026	204.246	48.6896	60.5303	55.1967	59.6781	44.0705	43.0626
Gnb2	3242	4410	3341	3084	5225	3858	348.878	294.166	289.817	281.956	284.121	302.024	102.551	86.4686	85.1901	82.8795	83.5159	88.7784
Tnpo1	1788	3277	2813	3084	4069	2419	192.41	218.59	244.015	281.956	221.261	189.372	17.1611	19.4961	21.7637	25.1477	19.7343	16.8901
Cct6a	2706	3974	2888	3076	4768	3090	291.198	265.083	250.521	281.224	259.271	241.901	80.4413	73.2273	69.2047	77.6863	71.6218	66.8235
Syncrip	2318	3784	3034	3073	4000	2438	249.444	252.409	263.186	280.95	217.509	190.859	20.285	20.5261	21.4024	22.8471	17.688	15.5208
Trp53bp1	2192	3511	3009	3066	5258	3930	235.885	234.199	261.017	280.31	285.916	307.661	16.6539	16.5348	18.4282	19.7903	20.1861	21.7213
Klhl9	2334	3572	2913	3051	4391	2940	251.166	238.268	252.69	278.939	238.771	230.158	60.1739	57.0838	60.5389	66.8277	57.2042	55.141
Sox2	688	1650	967	3050	3609	1903	74.0369	110.062	83.8829	278.847	196.248	148.977	35.9927	53.5061	40.7792	135.56	95.4047	72.4242
Csnk1e	2583	3744	2967	3044	4049	3044	277.961	249.741	257.374	278.299	220.173	238.3	42.1793	37.897	39.0552	42.2305	33.4102	36.1609
Rps20	2716	4301	2363	3036	4885	3023	292.274	286.895	204.98	277.567	265.633	236.656	71.6357	70.3175	50.2401	68.0312	65.1061	58.0039
Eid1	2997	4645	3116	3034	6252	4051	322.513	309.842	270.299	277.385	339.967	317.133	190.723	183.23	159.846	164.036	201.045	187.542
Lmo4	1971	3014	1569	3034	3985	4142	212.103	201.047	136.104	277.385	216.693	324.257	60.0858	56.9538	38.5563	78.5792	61.3862	91.8575
Gsk3b	2252	3460	2991	3016	4715	3266	242.342	230.797	259.456	275.739	256.389	255.679	24.6508	23.4764	26.3916	28.0479	26.0796	26.0075
Carhsp1	2798	4310	2958	3010	3587	2550	301.098	287.496	256.593	275.19	195.051	199.627	105.353	100.593	89.7806	96.2878	68.2474	69.8485
Rps25	2372	3812	2214	3008	4711	2927	255.255	254.277	192.054	275.008	256.171	229.141	94.8552	94.4916	71.3692	102.195	95.1956	85.1507
Eif5	2227	3696	2737	3004	4496	2966	239.652	246.539	237.422	274.642	244.48	232.194	35.1395	36.1494	34.8127	40.2701	35.8475	34.046
Atxn7l3b	2615	3940	3227	2999	5598	3722	281.405	262.815	279.928	274.185	304.404	291.377	78.7808	73.5764	78.3672	76.7594	85.2194	81.5726
Strbp	2423	3565	3348	2996	4806	3380	260.743	237.801	290.424	273.91	261.337	264.604	14.0064	12.774	15.6008	14.7137	14.0383	14.2138
Ivns1abp	2952	4114	3525	2990	3657	2570	317.67	274.422	305.778	273.362	198.858	201.193	58.449	50.4915	56.2609	50.2966	36.5883	37.018
Eif4g1	3008	4389	3522	2988	5863	4271	323.696	292.765	305.518	273.179	318.814	334.356	44.7899	40.5099	42.2745	37.7998	44.1143	46.2648
Mapre1	2567	3903	2863	2986	4809	3378	276.24	260.347	248.352	272.996	261.5	264.447	35.3655	33.3308	31.7952	34.9502	33.4785	33.8557
Tnks2	1974	3229	2713	2984	4494	3045	212.426	215.388	235.34	272.813	244.371	238.378	20.4138	20.6985	22.6158	26.2169	23.4837	22.9078
Eif4h	2538	3696	2899	2970	4601	3039	273.119	246.539	251.475	271.533	250.19	237.909	49.2017	44.4135	45.3027	48.9161	45.0711	42.8587
Aplp1	4343	5734	4378	2963	6680	5769	467.358	382.483	379.772	270.893	363.24	451.627	154.908	126.776	125.877	89.789	120.398	149.694
Ranbp2	1964	3412	2798	2962	3919	2348	211.35	227.595	242.714	270.802	213.104	183.814	18.0209	19.4061	20.6952	23.0902	18.1706	15.6731
Copa	2427	3815	3237	2960	4711	3475	261.174	254.477	280.795	270.619	256.171	272.041	27.7049	26.9945	29.7863	28.7068	27.1742	28.8576
Rps18	2632	3941	2507	2957	4359	3113	283.234	262.882	217.471	270.345	237.03	243.702	113.703	105.533	87.3026	108.529	95.1547	97.8329
Kpnb1	2302	3827	2985	2956	4301	2986	247.722	255.277	258.935	270.253	233.877	233.759	37.5907	38.7371	39.2921	41.0096	35.4896	35.4718
Pum2	2154	3315	2814	2956	3901	2771	231.796	221.125	244.102	270.253	212.126	216.928	31.9278	30.458	33.6228	37.225	29.2184	29.8799
Nrxn3	1657	3340	2296	2951	4132	3471	178.313	222.792	199.168	269.796	224.687	271.728	14.1462	17.6749	15.8007	21.4039	17.8252	21.5571
Ube3a	1973	3408	2967	2949	4651	2861	212.318	227.328	257.374	269.613	252.909	223.974	10.2937	11.0214	12.4781	13.0715	12.2616	10.8588
Fscn1	2838	3929	3044	2941	4594	3634	305.402	262.081	264.053	268.882	249.809	284.488	101.395	87.0124	87.6671	89.2703	82.9379	94.4516
Rps17	2581	4039	2290	2941	4668	2773	277.746	269.419	198.647	268.882	253.833	217.085	218.011	211.475	155.924	211.053	199.241	170.396
Clasp1	2055	3339	2954	2940	4546	3179	221.142	222.726	256.246	268.791	247.199	248.869	10.1237	10.1962	11.7307	12.305	11.3166	11.393
Med13	1850	2841	3040	2939	3555	2114	199.082	189.507	263.706	268.699	193.311	165.495	18.3655	17.4822	24.3271	24.7878	17.8331	15.267
Gabbr1	3102	4714	3602	2936	6722	5377	333.812	314.444	312.457	268.425	365.524	420.939	42.9948	40.5003	40.2444	34.573	47.0793	54.2168
Setbp1	2048	3289	3088	2930	3792	2655	220.389	219.39	267.87	267.876	206.199	207.847	22.143	22.0426	26.9135	26.9141	20.7172	20.8829
Snn	2432	3432	2797	2927	4092	2774	261.712	228.929	242.627	267.602	222.512	217.163	88.2076	77.1585	81.7752	90.1928	74.9955	73.1928
Mpped1	4139	3236	5426	2925	2427	1331	445.405	215.855	470.681	267.419	131.974	104.198	103.703	50.2573	109.588	62.2629	30.7273	24.2602
Anp32a	1962	3188	2041	2923	3883	2479	211.134	212.653	177.047	267.236	211.147	194.069	66.6881	67.1678	55.9215	84.4082	66.692	61.2978
Gdi1	2939	4087	3044	2922	4724	3891	316.271	272.621	264.053	267.145	256.878	304.608	73.6199	63.4592	61.4649	62.1846	59.7947	70.9049
Sptbn2	3552	4415	4375	2917	5702	4562	382.237	294.5	379.511	266.688	310.059	357.137	46.3262	35.6926	45.9958	32.3219	37.5784	43.2841
Tmem131l	1626	2973	2512	2916	3492	2213	174.977	198.312	217.905	266.596	189.885	173.245	14.9221	16.9122	18.583	22.7355	16.1935	14.7744
Hdac2	2167	3495	2524	2916	3895	2467	233.195	233.132	218.946	266.596	211.799	193.129	52.1222	52.1081	48.9373	59.5879	47.3401	43.1671
Add1	2814	4185	3301	2893	4618	3363	302.82	279.158	286.347	264.494	251.114	263.273	35.372	32.6081	33.4478	30.8952	29.3323	30.7526
Cct2	2423	3867	2567	2891	4002	2643	260.743	257.946	222.676	264.311	217.618	206.908	101.972	100.878	87.0847	103.368	85.1067	80.9181
Adgrl2	1399	1774	1985	2890	3947	3017	150.549	118.333	172.19	264.219	214.627	236.186	10.6035	8.33452	12.1277	18.6096	15.1167	16.6352
Chl1	4892	5650	5951	2885	9979	7394	526.437	376.879	516.222	263.762	542.631	578.84	42.8241	30.658	41.9932	21.4563	44.1414	47.087
Spast	2287	3620	2816	2885	4225	2874	246.108	241.47	244.275	263.762	229.744	224.992	39.9267	39.1742	39.6293	42.7908	37.2719	36.5009
Smg1	1937	3241	3019	2881	4084	2877	208.444	216.189	261.885	263.397	222.077	225.226	8.69097	9.01387	10.9191	10.9822	9.25937	9.39069
Hmgcs1	3411	5218	4031	2881	6097	4249	367.064	348.063	349.671	263.397	331.538	332.634	79.9007	75.7647	76.1147	57.3349	72.1676	72.4061
Kdm1a	2109	3486	2789	2874	3793	2513	226.953	232.531	241.933	262.757	206.253	196.731	43.8219	44.8989	46.7143	50.735	39.8249	37.9862
Myo5a	2489	3601	3381	2870	6218	4487	267.846	240.202	293.286	262.391	338.118	351.265	18.094	16.2266	19.8126	17.7255	22.8412	23.7293
Rtn3	2289	3460	3049	2870	5567	4260	246.323	230.797	264.487	262.391	302.718	333.495	48.9709	45.8841	52.5819	52.1652	60.1825	66.3011
Glul	2205	3674	2611	2860	4107	2602	237.284	245.072	226.492	261.477	223.327	203.698	71.4066	73.7501	68.159	78.6869	67.2066	61.2994
Tnrc18	2294	3958	3403	2859	4356	3069	246.862	264.016	295.195	261.385	236.867	240.257	20.1257	21.5242	24.0661	21.3097	19.3109	19.5872
Serinc1	2850	3831	3360	2859	5486	4082	306.694	255.544	291.465	261.385	298.314	319.56	59.5522	49.6202	56.5951	50.7544	57.925	62.0505
Nucks1	2511	3809	3129	2848	4644	3065	270.213	254.077	271.427	260.38	252.528	239.944	39.8604	37.48	40.0393	38.4097	37.2515	35.3952
Odc1	2432	4126	2648	2848	3510	2373	261.712	275.222	229.702	260.38	190.864	185.771	76.8611	80.8288	67.4602	76.4698	56.0541	54.5582
Grin2b	3437	4791	5210	2831	7933	6368	369.862	319.58	451.944	258.825	431.375	498.52	14.8886	12.8645	18.1927	10.4189	17.3647	20.0676
Slc25a4	2865	4117	2803	2826	5847	3912	308.308	274.622	243.148	258.368	317.944	306.252	131.028	116.711	103.335	109.804	135.123	130.154
Rps19	2878	3792	2486	2825	4471	3424	309.707	252.943	215.649	258.277	243.121	268.048	66.1061	53.9899	46.0297	55.1284	51.8934	57.2142
H1f0	1836	3172	2189	2823	3339	1839	197.575	211.586	189.886	258.094	181.566	143.966	96.1437	102.962	92.4019	125.593	88.3531	70.0566
Calr	2530	4768	2893	2815	5799	3951	272.258	318.046	250.955	257.362	315.334	309.305	94.534	110.433	87.137	89.362	109.491	107.397
Hectd1	2299	3523	2980	2812	4699	3158	247.4	234.999	258.501	257.088	255.519	247.225	16.5485	15.719	17.2911	17.1965	17.0916	16.5368
Dnajc5	2780	3872	3224	2805	5821	4481	299.161	258.279	279.667	256.448	316.53	350.796	43.0262	37.1464	40.2225	36.8831	45.5242	50.4524
Stmn2	3331	4236	3514	2804	6955	4944	358.455	282.559	304.824	256.357	378.194	387.042	63.987	50.439	54.4133	45.7617	67.5105	69.0899
Fubp1	1851	3537	2466	2797	3629	2293	199.19	235.933	213.914	255.717	197.335	179.508	12.8509	15.2215	13.8009	16.4979	12.7313	11.5812
Zfp462	1646	2473	2563	2797	3707	2485	177.129	164.96	222.329	255.717	201.576	194.539	16.551	15.4139	20.7745	23.8943	18.8354	18.1778
Trim35	2476	3472	2845	2795	4354	3317	266.447	231.597	246.791	255.534	236.759	259.672	57.6975	50.151	53.4411	55.3343	51.2686	56.2304
Slc1a3	1671	3666	2376	2795	4604	2853	179.819	244.538	206.107	255.534	250.353	223.348	21.0635	28.6445	24.1428	29.9325	29.3256	26.1623
Azin1	2469	3587	2883	2794	5059	3494	265.694	239.268	250.087	255.443	275.095	273.528	42.4702	38.2462	39.9756	40.8316	43.9729	43.7226
Mpped2	1223	2190	1369	2790	2736	1860	131.609	146.082	118.755	255.077	148.776	145.61	38.4261	42.6518	34.6729	74.475	43.4383	42.514
Gria1	1458	2198	1624	2785	5893	4674	156.898	146.616	140.875	254.62	320.445	365.905	25.9636	24.2621	23.312	42.1347	53.0275	60.5502
Morf4l2	2152	3559	2236	2783	4623	2965	231.581	237.401	193.963	254.437	251.386	232.115	73.8694	75.7259	61.8701	81.1601	80.1869	74.04
Gnao1	2823	4451	3588	2780	5809	4420	303.788	296.901	311.243	254.163	315.877	346.02	27.4847	26.8616	28.1591	22.9949	28.5784	31.3056
Kif3c	2755	3926	3507	2779	4788	3514	296.471	261.881	304.216	254.071	260.358	275.094	40.0311	35.3607	41.077	34.3061	35.155	37.1448
Hmgn1	1686	2868	1846	2777	3169	1919	181.434	191.308	160.132	253.888	172.322	150.229	56.3283	59.394	49.715	78.8228	53.4994	46.6405
Zcchc14	2136	3163	2863	2772	3759	2828	229.859	210.986	248.352	253.431	204.404	221.39	29.5448	27.119	31.9219	32.5747	26.273	28.4564
Dcaf7	2589	3640	3164	2767	6275	4798	278.607	242.804	274.463	252.974	341.217	375.612	45.4275	39.5897	44.7518	41.248	55.6363	61.2444
Usp34	2080	3536	2737	2757	4435	3060	223.833	235.866	237.422	252.06	241.163	239.553	12.1299	12.782	12.8663	13.6596	13.069	12.9818
Gm28439	2297	4731	3281	2745	4683	3040	247.184	315.578	284.612	250.963	254.649	237.987	282.174	360.249	324.899	286.487	290.695	271.675
Hnrnpr	1895	3366	2362	2744	3738	2471	203.924	224.527	204.893	250.871	203.262	193.443	9.1862	10.1143	9.22982	11.301	9.15637	8.71402
Smarce1	1826	3195	2131	2743	3491	2410	196.499	213.12	184.855	250.78	189.831	188.667	29.5488	32.0482	27.7977	37.7113	28.546	28.371
Cdh2	2005	3456	2827	2732	4193	3132	215.762	230.53	245.229	249.774	228.004	245.189	26.7495	28.5805	30.4029	30.9663	28.2673	30.3979
Ctbp1	1988	3054	2441	2727	3738	2776	213.932	203.715	211.746	249.317	203.262	217.32	47.7954	45.5127	47.3069	55.7009	45.4116	48.5522
Bzw2	2615	3924	2701	2726	4002	3047	281.405	261.748	234.3	249.226	217.618	238.535	51.9869	48.3554	43.2846	46.042	40.2028	44.067
Pcm1	1862	3129	2524	2724	3934	2481	200.373	208.718	218.946	249.043	213.92	194.225	26.8669	27.9858	29.3571	33.3927	28.6833	26.0426
Dclk2	1965	3689	2645	2722	3502	2518	211.457	246.072	229.442	248.86	190.429	197.122	20.0376	23.3178	21.7419	23.5819	18.045	18.6792
Bag6	2779	3927	3089	2721	4431	3331	299.053	261.948	267.957	248.768	240.946	260.768	48.118	42.1477	43.1145	40.0271	38.7684	41.9578
Setd2	1813	3185	2570	2720	3931	2603	195.1	212.453	222.936	248.677	213.757	203.776	18.1421	19.7557	20.7305	23.1241	19.877	18.9489
Usp47	2312	3535	3121	2713	4054	2778	248.799	235.8	270.733	248.037	220.445	217.476	18.0879	17.1428	19.6825	18.0325	16.0266	15.8107
Clstn1	3158	4221	3933	2710	6878	5874	339.838	281.559	341.17	247.763	374.007	459.847	72.8954	60.3944	73.181	53.1452	80.2245	98.6373
Grik3	1291	2047	1864	2704	3614	2700	138.927	136.544	161.694	247.214	196.519	211.37	15.4828	15.2172	18.02	27.5509	21.9012	23.5562
Ywhag	2625	3471	3369	2698	7156	5660	282.481	231.531	292.245	246.666	389.124	443.094	51.3602	42.0965	53.1355	44.8483	70.7497	80.5625
Gad2	1214	2725	1608	2693	3800	2652	130.641	181.769	139.487	246.209	206.634	207.612	22.2329	30.9342	23.7384	41.9007	35.1657	35.3322
Pank3	1853	3193	2844	2692	3826	2244	199.405	212.987	246.704	246.117	208.047	175.672	27.0343	28.8757	33.4469	33.3673	28.206	23.8167
Slc38a2	1508	2563	1977	2687	3032	1806	162.279	170.963	171.496	245.66	164.872	141.383	18.3615	19.3441	19.4044	27.7959	18.6549	15.9972
Eif3a	1887	3195	2447	2687	4207	2669	203.064	213.12	212.266	245.66	228.765	208.943	39.2317	41.1747	41.0097	47.4614	44.1973	40.3677
Gria2	2499	3972	3927	2667	5439	3793	268.922	264.95	340.649	243.832	295.758	296.936	17.2962	17.0407	21.9095	15.6825	19.0222	19.098
Aco2	2464	3773	2789	2665	4745	3689	265.156	251.675	241.933	243.649	258.02	288.794	61.6354	58.5019	56.2374	56.6361	59.9768	67.1302
Mtch1	2414	3597	2434	2665	4179	3397	259.775	239.935	211.138	243.649	227.243	265.935	90.2623	83.3688	73.3629	84.659	78.9585	92.4026
Spin1	2429	3331	2901	2659	4193	3331	261.389	222.192	251.649	243.1	228.004	260.768	58.1123	49.398	55.9468	54.0463	50.69	57.9742
Nbr1	1919	3015	2487	2642	3534	2277	206.507	201.114	215.736	241.546	192.169	178.255	30.0549	29.2699	31.398	35.1544	27.9682	25.9431
Rpl12	2632	4041	2270	2634	4489	2847	283.234	269.552	196.912	240.814	244.099	222.878	78.7199	74.9172	54.7282	66.9301	67.8431	61.9449
Vim	1706	3489	2528	2633	3264	1797	183.586	232.731	219.293	240.723	177.487	140.678	38.7067	49.0684	46.235	50.7533	37.4209	29.6602
Rpl10a	2456	3623	2251	2633	3620	2864	264.295	241.67	195.264	240.723	196.846	224.209	112.514	102.882	83.1265	102.479	83.7998	95.4486
Ubr4	2124	3486	3263	2629	4966	3718	228.568	232.531	283.05	240.357	270.037	291.064	12.7003	12.9206	15.7276	13.3554	15.0046	16.1729
Kif5a	2953	4126	3524	2616	6259	4707	317.778	275.222	305.691	239.169	340.347	368.488	45.4618	39.3737	43.7326	34.2159	48.6906	52.7165
H2afz	1541	2602	1770	2612	3026	1481	165.83	173.565	153.539	238.803	164.546	115.94	93.3727	97.7278	86.4524	134.461	92.6495	65.2817
Atat1	2358	3509	2447	2609	3464	3187	253.749	234.065	212.266	238.529	188.363	249.495	55.3312	51.0391	46.2857	52.0124	41.0734	54.4036
Actr3	2394	3857	2485	2601	3897	2650	257.623	257.279	215.562	237.797	211.908	207.456	55.63	55.5557	46.5477	51.349	45.7586	44.7972
Pogk	2038	3098	2762	2601	3536	2421	219.313	206.65	239.591	237.797	192.278	189.528	22.8785	21.5575	24.9938	24.8067	20.0582	19.7714
Akt3	2590	3044	3575	2586	3644	2540	278.715	203.048	310.115	236.426	198.151	198.844	54.394	39.6268	60.5221	46.1409	38.6711	38.8065
G3bp1	1963	3179	2309	2583	3572	2291	211.242	212.053	200.295	236.152	194.236	179.351	29.904	30.0188	28.3544	33.4303	27.4965	25.3895
Mturn	2974	3492	3770	2577	4649	3409	320.038	232.931	327.03	235.603	252.8	266.874	56.1962	40.901	57.4241	41.3702	44.3898	46.8611
1700020I14Rik	2480	3044	3467	2575	3585	2328	266.877	203.048	300.747	235.42	194.942	182.248	32.1307	24.4459	36.2083	28.3434	23.4701	21.9417
Hbb-bs	2779	4675	2647	2575	5192	2829	299.053	311.843	229.615	235.42	282.327	221.469	389.392	406.045	298.978	306.537	367.613	288.371
6330403K07Rik	2359	3360	2826	2575	3660	2655	253.856	224.126	245.143	235.42	199.021	207.847	169.917	150.018	164.085	157.577	133.213	139.121
Anapc1	2061	3068	2729	2569	4064	2796	221.788	204.649	236.728	234.872	220.989	218.885	13.2696	12.2442	14.1635	14.0524	13.2218	13.0959
Ran	1668	2615	1744	2567	3202	2021	179.497	174.432	151.284	234.689	174.116	158.214	67.8369	65.9228	57.1746	88.6958	65.8035	59.7938
Hnrnpa0	2179	2937	2189	2567	2938	2348	234.486	195.911	189.886	234.689	159.76	183.814	87.5602	73.1556	70.9058	87.6359	59.6566	68.6384
Tpr	1986	3353	2591	2566	3981	2596	213.717	223.66	224.758	234.598	216.476	203.228	20.3618	21.309	21.4136	22.3511	20.6246	19.3624
Igfbpl1	1856	2707	2230	2565	2713	2012	199.728	180.569	193.442	234.506	147.525	157.51	61.4546	55.5596	59.5207	72.1557	45.3925	48.4645
Ppp1r9a	1918	3162	2405	2558	4424	3253	206.4	210.919	208.623	233.866	240.565	254.662	14.2041	14.5151	14.3571	16.0943	16.5553	17.5254
Rbm15b	2157	3236	2760	2556	3457	2389	232.119	215.855	239.417	233.683	187.982	187.023	35.6502	33.1524	36.7712	35.8905	28.8715	28.7242
Lin7c	1903	2893	2334	2555	4494	3029	204.785	192.976	202.464	233.592	244.371	237.126	45.2965	42.6843	44.783	51.6682	54.0525	52.4498
Tanc2	1727	2723	2558	2555	4609	3712	185.846	181.636	221.895	233.592	250.625	290.594	11.1921	10.9386	13.3631	14.0676	15.0933	17.5004
Psmd2	1961	3077	2448	2551	4023	2774	211.027	205.249	212.353	233.226	218.76	217.163	52.2602	50.8294	52.5886	57.7578	54.1753	53.7798
Dync1i2	2235	3211	2303	2548	3842	2608	240.512	214.188	199.775	232.952	208.917	204.168	29.0474	25.8681	24.1274	28.1343	25.2316	24.6579
Ppp1r9b	2393	3303	2869	2548	4057	3240	257.515	220.324	248.873	232.952	220.609	253.644	50.662	43.3453	48.9618	45.8296	43.4012	49.9004
Tcf25	2366	3572	2640	2542	4533	3534	254.61	238.268	229.008	232.403	246.492	276.66	47.2374	44.2055	42.4876	43.1175	45.7314	51.3283
Ddah1	1587	3037	2052	2537	3725	2511	170.78	202.581	178.002	231.946	202.555	196.574	42.8772	50.8614	44.6904	58.234	50.8549	49.3533
Astn1	2158	3272	2691	2535	4934	3682	232.226	218.257	233.432	231.763	268.297	288.246	23.6026	22.1828	23.7252	23.5556	27.2688	29.2963
Acvr2a	920	1578	1157	2534	4871	3654	99.0029	105.259	100.365	231.672	264.872	286.054	17.4117	18.512	17.6512	40.7443	46.5831	50.3085
Soga3	2022	3199	2910	2533	4094	2727	217.591	213.387	252.429	231.581	222.62	213.484	52.1176	51.1107	60.4621	55.4684	53.3223	51.1338
Rpl37a	2599	3677	2056	2531	4346	2741	279.683	245.272	178.349	231.398	236.324	214.58	198.357	173.952	126.488	164.112	167.605	152.184
Bcl11a	1738	2998	2288	2524	3038	2215	187.029	199.98	198.474	230.758	165.198	173.402	14.1958	15.1787	15.0644	17.5148	12.5388	13.1614
March6	1982	3291	2650	2520	5246	3747	213.287	219.524	229.875	230.392	285.263	293.334	23.249	23.9289	25.0573	25.1136	31.0947	31.9745
Brd2	2356	3502	2799	2518	4093	3095	253.533	233.599	242.801	230.209	222.566	242.293	34.8021	32.0657	33.3288	31.6004	30.5513	33.2591
Hnrnpdl	2153	3222	2041	2517	3447	2179	231.688	214.921	177.047	230.118	187.438	170.583	48.0881	44.608	36.7471	47.7621	38.9038	35.4054
Ube2d3	2123	3639	2604	2515	4050	2608	228.46	242.737	225.885	229.935	220.228	204.168	9.32528	9.90804	9.22018	9.38548	8.98926	8.33371
Six3os1	415	920	530	2513	2264	1637	44.6589	61.368	45.9751	229.752	123.11	128.153	3.7579	5.16392	3.86866	19.3329	10.3593	10.7836
C130071C03Rik	1559	2839	2705	2511	2767	1760	167.767	189.374	234.646	229.569	150.462	137.782	29.6199	33.4346	41.4277	40.5313	26.5646	24.3259
Prrc2a	2158	3823	3183	2510	4615	3583	232.226	255.011	276.111	229.478	250.951	280.496	30.432	33.4177	36.1828	30.0718	32.8857	36.7574
Inpp5f	2949	4428	2820	2508	6462	4347	317.347	295.367	244.622	229.295	351.386	340.306	38.129	35.488	29.3911	27.5495	42.2186	40.8874
Midn	1994	3083	2464	2506	2951	2152	214.578	205.649	213.741	229.112	160.467	168.47	49.8208	47.7477	49.6264	53.1953	37.2573	39.1153
Hnrnpc	1630	2583	1828	2499	3594	1910	175.407	172.297	158.571	228.472	195.432	149.525	40.5848	39.8652	36.6892	52.8626	45.2179	34.5962
Cct3	2176	3314	2370	2498	3853	2658	234.163	221.058	205.587	228.381	209.516	208.082	36.7603	34.703	32.2742	35.8525	32.891	32.6659
Hist1h3e	1335	2620	2237	2498	2407	1410	143.662	174.765	194.05	228.381	130.886	110.382	171.844	209.049	232.117	273.183	156.562	132.036
Rpl18	2293	3303	2101	2497	3735	2696	246.754	220.324	182.252	228.289	203.099	211.057	61.0324	54.4953	45.0785	56.4653	50.2347	52.203
G3bp2	2259	3127	2556	2496	4554	3186	243.095	208.584	221.721	228.198	247.634	249.417	28.0743	24.0887	25.6059	26.3538	28.5985	28.8043
Bmpr2	1932	3145	2852	2490	4068	2694	207.906	209.785	247.398	227.649	221.207	210.9	11.5613	11.6657	13.7573	12.6591	12.3009	11.7278
Celf1	1845	3118	2335	2488	3415	2533	198.544	207.984	202.551	227.466	185.698	198.296	23.5074	24.6252	23.9818	26.9318	21.9865	23.4781
Arid1a	1890	3081	2522	2486	3440	2667	203.386	205.516	218.772	227.284	187.058	208.787	17.7228	17.9083	19.0634	19.8051	16.2999	18.1933
Atp2a2	2229	3295	3029	2483	5153	3815	239.867	219.791	262.752	227.009	280.206	298.658	39.4453	36.1438	43.2087	37.3309	46.0789	49.1133
Deaf1	2092	3118	2531	2482	4116	3216	225.124	207.984	219.553	226.918	223.817	251.765	20.4046	18.8511	19.8996	20.5672	20.2861	22.8193
Rbbp4	1758	2727	2124	2479	3314	2087	189.182	181.903	184.247	226.644	180.206	163.381	21.6356	20.8031	21.0713	25.9199	20.6091	18.6849
Hectd4	2421	4316	3606	2479	6041	4551	260.528	287.896	312.804	226.644	328.493	356.276	15.8443	17.5087	19.0235	13.7836	19.9777	21.6673
Xpo1	1656	2803	2232	2479	3783	2135	178.205	186.972	193.616	226.644	205.709	167.139	24.8162	26.0371	26.9622	31.5616	28.6463	23.2751
Dstn	2066	3210	2200	2468	3724	2433	222.326	214.121	190.84	225.638	202.501	190.468	116.34	112.046	99.864	118.073	105.966	99.6692
Cpsf6	1740	3291	2332	2457	3418	2218	187.245	219.524	202.29	224.632	185.861	173.636	17.8159	20.8871	19.2474	21.3732	17.6842	16.5211
Mecp2	1823	2844	2414	2456	3985	3056	196.176	189.707	209.404	224.541	216.693	239.239	13.0203	12.5909	13.8982	14.9028	14.382	15.8784
Cnn3	1429	2659	1836	2451	2709	1549	153.777	177.367	159.265	224.084	147.308	121.264	50.6346	58.402	52.4414	73.7845	48.5044	39.9288
Ap2m1	2487	3520	2444	2449	4166	3249	267.631	234.799	212.006	223.901	226.536	254.348	64.1492	56.2798	50.8164	53.6675	54.299	60.9656
Prkacb	2355	3417	2866	2448	6418	4838	253.426	227.929	248.613	223.809	348.993	378.744	28.8903	25.9837	28.3416	25.5141	39.7849	43.1764
Rbmx	1682	3208	2036	2447	2823	1970	181.003	213.987	176.614	223.718	153.507	154.222	41.8021	49.4197	40.7884	51.667	35.452	35.617
Coro1c	2176	3279	2449	2446	3718	2679	234.163	218.723	212.44	223.626	202.175	209.726	24.2305	22.6328	21.9826	23.1402	20.9204	21.7018
Eif2s3x	2868	2903	2281	2444	3225	2238	308.631	193.643	197.866	223.444	175.367	175.202	80.9629	50.7982	51.9062	58.6159	46.0038	45.9607
Hba-a1	2417	4386	2531	2442	4218	2753	260.098	292.565	219.553	223.261	229.363	215.519	320.318	360.302	270.385	274.952	282.467	265.418
Dnmt1	1752	2896	2309	2437	3474	2406	188.536	193.176	200.295	222.804	188.907	188.354	25.5573	26.1862	27.1513	30.2025	25.6075	25.5326
Akr1a1	2464	3488	2575	2436	4017	2867	265.156	232.665	223.37	222.712	218.433	224.444	96.4202	84.6053	81.2253	80.9863	79.4303	81.6158
Meg3	1496	6520	3990	2436	7584	5974	160.987	434.912	346.114	222.712	412.397	467.676	8.89974	24.0429	19.134	12.312	22.7982	25.8541
Hist1h1c	1757	2523	2310	2434	2688	1520	189.074	168.295	200.382	222.529	146.166	118.993	121.201	107.881	128.45	142.647	93.6962	76.2778
Dennd5a	1833	3048	2511	2433	3510	2525	197.252	203.315	217.818	222.438	190.864	197.67	22.7328	23.4315	25.1029	25.6354	21.9966	22.7809
Setx	1708	2559	2221	2431	3347	2144	183.801	170.696	192.662	222.255	182.001	167.843	16.1512	14.9997	16.9298	19.5303	15.993	14.749
Tspyl4	2361	3356	2607	2428	6407	4901	254.072	223.86	226.145	221.981	348.395	383.676	65.4992	57.7107	58.2999	57.2263	89.8157	98.9109
Fam168a	2129	2675	2900	2424	3609	2630	229.106	178.434	251.562	221.615	196.248	205.89	31.5921	24.6048	34.6886	30.5592	27.0612	28.3908
Zfp207	1587	2834	2151	2423	2850	1890	170.78	189.04	186.589	221.524	154.975	147.959	25.6503	28.3929	28.0249	33.2718	23.2765	22.2227
Arnt2	2260	3462	2666	2421	4304	3399	243.203	230.93	231.263	221.341	234.04	266.091	31.63	30.0339	30.0772	28.7867	30.4382	34.6067
Nell2	2629	3423	3163	2420	3963	2922	282.912	228.329	274.376	221.249	215.497	228.749	60.5806	48.8927	58.7529	47.3768	46.145	48.9827
Rpl22	2092	2933	2045	2418	3440	2233	225.124	195.644	177.394	221.067	187.058	174.811	77.3356	67.2084	60.9394	75.9418	64.2589	60.0518
Hnrnpul1	1749	3093	2245	2418	3327	2265	188.213	206.316	194.744	221.067	180.913	177.316	21.7487	23.8406	22.5033	25.545	20.9051	20.4895
Zc3h7b	2261	3290	2904	2417	4447	3425	243.31	219.457	251.909	220.975	241.816	268.127	24.222	21.8474	25.078	21.9985	24.0732	26.6925
Picalm	1963	3355	2452	2401	3451	2405	211.242	223.793	212.7	219.512	187.656	188.276	13.4275	14.2253	13.5202	13.9532	11.9283	11.9677
Bsg	2210	3422	2372	2400	4285	3377	237.822	228.262	205.76	219.421	233.007	264.369	131.104	125.834	113.429	120.96	128.449	145.738
Kifap3	2434	3298	2590	2393	4927	3727	261.927	219.991	224.671	218.781	267.917	291.769	65.2859	54.8332	55.9997	54.5316	66.7788	72.724
Pebp1	2292	3073	2336	2390	3947	2951	246.646	204.982	202.637	218.507	214.627	231.019	139.506	115.94	114.614	123.59	121.395	130.667
Sestd1	1711	2573	2306	2389	3641	2693	184.124	171.63	200.035	218.415	197.988	210.822	18.6795	17.412	20.2937	22.1584	20.086	21.388
Abca1	958	1942	1701	2386	2721	1400	103.092	129.54	147.554	218.141	147.961	109.599	9.9481	12.5002	14.2385	21.05	14.2778	10.576
Tm9sf3	1689	3021	2041	2386	3542	2288	181.756	201.514	177.047	218.141	192.604	179.116	29.5827	32.7985	28.8163	35.5047	31.3483	29.1531
Camsap1	2080	3061	2808	2382	4268	3002	223.833	204.182	243.581	217.775	232.082	235.012	26.7486	24.4003	29.1087	26.0248	27.7345	28.0846
Sh3bgrl	1635	2668	2017	2377	3221	2082	175.945	177.967	174.966	217.318	175.149	162.99	53.3491	53.9621	53.052	65.8939	53.1077	49.4208
Rps10	2119	3249	1832	2376	3777	2330	228.029	216.722	158.918	217.227	205.383	182.404	117.723	111.886	82.0432	112.146	106.031	94.1685
Cct4	2072	2968	2256	2373	3414	2506	222.972	197.978	195.698	216.952	185.644	196.183	53.0759	47.1265	46.5836	51.643	44.1904	46.699
Pbrm1	1556	2861	2318	2371	3282	2025	167.444	190.841	201.076	216.77	178.466	158.527	18.9288	21.5737	22.7307	24.5048	20.1748	17.9208
Chtop	1963	3026	2143	2364	3231	2266	211.242	201.847	185.896	216.13	175.693	177.394	58.0814	55.4983	51.1123	59.4252	48.3071	48.7749
Rnd3	1522	2905	1680	2362	2385	1143	163.785	193.776	145.732	215.947	129.69	89.4799	36.9551	43.722	32.8819	48.7245	29.2621	20.1895
Pak3	1522	2249	2112	2361	4759	3369	163.785	150.018	183.206	215.855	258.781	263.743	17.1467	15.7054	19.1799	22.5979	27.0918	27.6113
Plxnb2	1738	2912	2443	2358	3284	2167	187.029	194.243	211.919	215.581	178.575	169.644	24.2266	25.161	27.4507	27.925	23.1315	21.9746
Tiam2	1736	2127	2644	2357	2026	952	186.814	141.88	229.355	215.49	110.168	74.5275	14.6624	11.1357	18.0013	16.9131	8.64676	5.84942
Akap11	2248	3443	2756	2354	4617	3327	241.911	229.663	239.071	215.215	251.06	260.455	21.962	20.85	21.7041	19.5384	22.7925	23.6455
Mcf2l	2584	4127	3458	2350	5998	4468	278.069	275.289	299.966	214.85	326.155	349.778	21.7922	21.5744	23.5083	16.8377	25.5607	27.4121
Pdzd4	2475	3333	2697	2349	4236	3327	266.339	222.325	233.953	214.758	230.342	260.455	67.088	56.0014	58.9301	54.0953	58.0207	65.6057
Podxl2	2687	3838	3183	2349	4461	3554	289.153	256.011	276.111	214.758	242.577	278.225	50.2962	44.5314	48.0276	37.3558	42.1946	48.3954
Sp3	1367	2582	1959	2347	2580	1639	147.105	172.231	169.934	214.575	140.293	128.309	29.8207	34.914	34.4485	43.4979	28.4398	26.0104
Hist1h3f	1210	2446	2071	2344	2148	1070	130.21	163.159	179.65	214.301	116.802	83.7651	103.26	129.388	142.466	169.945	92.6268	66.4275
Prkar1a	1953	2621	2071	2342	4580	3115	210.166	174.832	179.65	214.118	249.048	243.858	48.6383	40.461	41.576	49.5529	57.6366	56.4356
Zfp644	1598	2958	2231	2340	3226	2181	171.964	197.311	193.529	213.935	175.421	170.74	12.2822	14.0927	13.8225	15.28	12.5292	12.1948
Lrrc4b	2118	3240	2683	2339	4162	3647	227.922	216.122	232.738	213.844	226.318	285.506	77.8156	73.787	79.4599	73.0092	77.2681	97.4756
Cct8	1927	2962	2083	2332	3546	2392	207.368	197.578	180.691	213.204	192.822	187.258	67.1529	63.9826	58.5139	69.0427	62.4423	60.6406
Hsp90b1	1648	3064	2162	2325	4615	2838	177.344	204.382	187.544	212.564	250.951	222.173	43.9842	50.69	46.5138	52.7193	62.2398	55.1025
Rny1	2438	2032	2183	2321	7778	4343	262.358	135.543	189.365	212.198	422.946	339.992	2342.48	1210.21	1690.76	1894.63	3776.31	3035.65
Trim44	1868	2778	2351	2316	4130	2929	201.019	185.305	203.939	211.741	224.578	229.297	35.6101	32.8263	36.1273	37.5095	39.7835	40.6195
Dnaja1	1701	2811	1909	2314	3564	2288	183.048	187.506	165.597	211.558	193.801	179.116	21.2131	21.7297	19.1908	24.5171	22.4592	20.7575
Tkt	2368	3408	2804	2313	3648	2509	254.825	227.328	243.234	211.467	198.368	196.417	34.6465	30.908	33.0706	28.7515	26.9705	26.7053
Rac1	1879	2861	2098	2310	3476	2318	202.203	190.841	181.992	211.193	189.015	181.465	44.9739	42.4469	40.4786	46.9735	42.0408	40.3614
Gnaq	1936	2697	2295	2309	4407	3452	208.337	179.902	199.081	211.101	239.641	270.24	33.6842	29.0867	32.1877	34.1312	38.7454	43.6929
Nisch	1770	2852	2512	2306	4375	3399	190.473	190.241	217.905	210.827	237.9	266.091	14.432	14.4144	16.5104	15.9742	18.0255	20.1615
Ddx39b	1845	3187	2221	2300	3294	2405	198.544	212.587	192.662	210.278	179.119	188.276	52.4832	56.1953	50.9283	55.5851	47.3483	49.7689
Cadm1	1927	3352	1812	2299	4692	3901	207.368	223.593	157.183	210.187	255.138	305.39	19.8628	21.4169	15.0558	20.1329	24.4385	29.252
Dhx15	1544	2971	1908	2296	2723	1728	166.153	198.179	165.51	209.913	148.069	135.277	19.5566	23.3261	19.481	24.7072	17.4281	15.9224
Hcfc1	1783	2912	2317	2295	3347	2487	191.872	194.243	200.989	209.821	182.001	194.695	22.9512	23.2348	24.0418	25.0982	21.7704	23.2889
Itsn1	1711	2628	2582	2293	3551	2786	184.124	175.299	223.977	209.638	193.094	218.102	8.16912	7.77758	9.9373	9.30114	8.56709	9.67667
Nav1	1948	3552	2948	2291	4866	3517	209.628	236.934	255.726	209.456	264.6	275.329	12.1151	13.6932	14.7793	12.1052	15.2921	15.9122
Rpl37	1986	2879	1669	2289	3421	2222	213.717	192.042	144.778	209.273	186.025	173.95	126.91	114.039	85.9728	124.271	110.466	103.295
Rnf187	2124	3026	2148	2286	3589	2983	228.568	201.847	186.329	208.998	195.16	233.525	117.274	103.565	95.6025	107.234	100.133	119.818
Rpl35	1850	3057	1631	2281	3329	2352	199.082	203.915	141.482	208.541	181.022	184.127	160.421	164.315	114.006	168.043	145.868	148.37
Peg13	2159	3065	2557	2281	4099	3105	232.334	204.449	221.808	208.541	222.892	243.075	49.1712	43.2696	46.9435	44.1357	47.173	51.4445
Rps28	2213	3239	1788	2280	3448	2612	238.145	216.055	155.101	208.45	187.493	204.481	162.667	147.579	105.943	142.384	128.069	139.673
Akap6	2067	3463	2653	2275	4936	3527	222.434	230.997	230.136	207.993	268.406	276.112	14.9807	15.5575	15.4994	14.0081	18.0769	18.5959
Rdx	1254	2722	1874	2268	2616	1488	134.945	181.569	162.561	207.353	142.251	116.488	29.0893	39.1397	35.0423	44.6977	30.6641	25.1107
Arf1	1942	2886	2095	2264	3860	2653	208.982	192.509	181.732	206.987	209.896	207.691	100.039	92.1535	86.9946	99.0843	100.477	99.421
Nf1	1490	2617	2296	2262	3818	2725	160.342	174.565	199.168	206.804	207.612	213.327	10.1162	11.0136	12.5658	13.0476	13.0986	13.4591
Nudt3	2002	2895	2268	2261	3480	2352	215.439	193.109	196.739	206.713	189.233	184.127	72.1738	64.6931	65.9091	69.2505	63.3946	61.684
Tmem2	1084	2059	1477	2260	2670	1448	116.651	137.344	128.123	206.621	145.187	113.357	17.4968	20.6006	19.2175	30.9917	21.777	17.0027
Crebbp	1556	2749	2460	2259	3500	2607	167.444	183.37	213.394	206.53	190.32	204.089	12.3666	13.5428	15.7603	15.2533	14.0562	15.0731
Zdbf2	343	657	424	2255	4381	2592	36.9109	43.8247	36.7801	206.164	238.227	202.915	2.91578	3.46194	2.90545	16.286	18.8188	16.0293
Stmn3	2548	3677	2339	2253	4805	3751	274.195	245.272	202.898	205.981	261.283	293.648	241.369	215.908	178.607	181.322	230.002	258.493
Ppp1cb	1828	2694	2158	2253	3622	2300	196.714	179.701	187.197	205.981	196.954	180.056	18.0257	16.4667	17.1536	18.8749	18.0477	16.4992
Cand1	1909	2866	2409	2247	3582	2491	205.431	191.175	208.97	205.433	194.779	195.008	24.5819	22.876	25.0054	24.5821	23.3073	23.3347
Klhl7	1389	2533	2007	2245	3206	2006	149.473	168.962	174.098	205.25	174.333	157.04	37.7552	42.678	43.9753	51.8439	44.0347	39.6666
Ulk2	1958	2868	2578	2242	3639	2672	210.704	191.308	223.63	204.976	197.879	209.178	35.2525	32.0074	37.4151	34.2941	33.1067	34.9971
Syt11	1998	3301	2443	2237	3567	2750	215.008	220.191	211.919	204.519	193.964	215.284	41.3081	42.3037	40.7145	39.2927	37.2649	41.361
Wnk1	1480	2652	2157	2233	3416	2149	159.266	176.9	187.11	204.153	185.753	168.235	6.97768	7.75027	8.19759	8.94427	8.13812	7.37064
L1cam	3108	4583	3774	2231	5954	4508	334.458	305.706	327.377	203.97	323.762	352.909	45.523	41.6096	44.5593	27.7624	44.0673	48.0345
Impad1	1983	2839	2511	2231	3708	2444	213.394	189.374	217.818	203.97	201.631	191.329	32.6141	28.9429	33.2902	31.1738	30.8163	29.2418
Rab10	2266	3030	2496	2231	3750	2794	243.848	202.114	216.517	203.97	203.915	218.729	69.4132	57.5332	61.633	58.0615	58.0457	62.2627
Eno1	2040	2903	2187	2229	4327	2903	219.528	193.643	189.712	203.787	235.29	227.262	40.8121	35.9997	35.2691	37.8857	43.7424	42.2498
Sf3b3	1629	2598	2095	2228	2918	2005	175.3	173.298	181.732	203.696	158.673	156.962	16.0546	15.8712	16.6436	18.6552	14.5318	14.3751
Ilf2	1840	2768	1975	2226	2932	1931	198.006	184.638	171.322	203.513	159.434	151.169	23.0776	21.5195	19.9676	23.7195	18.5821	17.6187
Abhd2	1805	2605	2480	2222	3215	2332	194.239	173.765	215.129	203.147	174.823	182.561	18.3713	16.4348	20.347	19.2138	16.5348	17.2667
Klhl24	1373	2420	2140	2217	2891	1726	147.751	161.424	185.635	202.69	157.205	135.12	22.1085	24.1545	27.7772	30.3292	23.5231	20.2185
Dbi	1229	2586	1305	2216	2739	1475	132.255	172.497	113.203	202.599	148.939	115.471	93.0063	121.306	79.6082	142.474	104.739	81.203
Cnot1	1571	2574	2134	2216	2986	2138	169.058	171.697	185.115	202.599	162.37	167.374	9.84671	10.0004	10.7819	11.8003	9.45719	9.7486
Map1lc3b	1924	2846	2066	2214	2840	2116	207.045	189.84	179.216	202.416	154.431	165.651	27.5436	25.2548	23.8414	26.9277	20.5443	22.0369
Rad23b	2013	3323	2297	2213	3826	2569	216.623	221.658	199.254	202.324	208.047	201.115	37.7852	38.6636	34.7557	35.2912	36.2894	35.0802
Trim37	1834	2781	2261	2213	3633	2465	197.36	185.505	196.131	202.324	197.553	192.973	27.3579	25.7145	27.1876	28.0461	27.3846	26.7498
Ipo5	1797	2553	2159	2208	2772	1925	193.378	170.296	187.283	201.867	150.734	150.699	32.2244	28.378	31.2087	33.6389	25.1181	25.1123
Rc3h2	1401	2491	2234	2204	3248	2235	150.764	166.16	193.789	201.502	176.617	174.967	7.68264	8.46721	9.87512	10.2681	9.00007	8.91599
Cdk17	1207	2095	1693	2202	2870	2003	129.887	139.746	146.86	201.319	156.063	156.805	21.2861	22.9016	24.0675	32.9922	25.5757	25.6973
Afdn	1724	3121	2531	2201	3225	2310	185.523	208.184	219.553	201.227	175.367	180.839	18.1476	20.3643	21.4764	19.6838	17.1541	17.6894
Kif5b	1814	3017	2423	2200	3499	2320	195.208	201.247	210.184	201.136	190.266	181.622	26.3973	27.2139	28.4225	27.1989	25.729	24.56
Oxct1	2243	3260	2319	2196	4859	3324	241.373	217.456	201.163	200.77	264.219	260.22	65.2184	58.756	54.3536	54.2475	71.3913	70.3107
Ncor1	1751	2759	2427	2195	3571	2553	188.428	184.037	210.531	200.679	194.181	199.862	14.7083	14.3656	16.4336	15.6646	15.1574	15.6008
Atp9a	2997	3917	3387	2194	6163	4805	322.513	261.281	293.807	200.587	335.127	376.16	54.5061	44.1576	49.6547	33.9002	56.638	63.5728
Hspa4	1855	2833	2238	2192	3277	2385	199.62	188.973	194.136	200.404	178.194	186.71	36.1107	34.1848	35.1187	36.2526	32.2349	33.7753
Glyr1	1689	2523	2059	2182	3055	2188	181.756	168.295	178.609	199.49	166.123	171.288	21.6248	20.0232	21.2503	23.7347	19.7647	20.3793
Ppp3ca	2921	4367	2949	2181	4011	3052	314.334	291.298	255.812	199.399	218.107	238.926	31.4933	29.1852	25.6299	19.9778	21.8522	23.9381
Ehmt2	1976	2926	2398	2178	3587	2579	212.641	195.177	208.016	199.124	195.051	201.897	38.7395	35.5578	37.8968	36.277	35.5349	36.7822
Lrrc58	1376	2516	2222	2173	3410	2014	148.074	167.828	192.748	198.667	185.426	157.666	17.2099	19.5058	22.4022	23.0901	21.5512	18.3248
Zmynd11	1884	3107	2392	2172	3454	2627	202.741	207.25	207.495	198.576	187.819	205.655	18.5067	18.9183	18.9407	18.1265	17.1446	18.7727
Hist1h1d	1034	2052	1852	2172	2259	1057	111.271	136.877	160.653	198.576	122.838	82.7474	14.9859	18.4346	21.6367	26.7442	16.5439	11.1444
Plk2	3760	5368	3898	2169	3862	3177	404.621	358.069	338.134	198.302	210.005	248.712	90.0959	79.7303	75.2914	44.1553	46.7613	55.3801
Map4	2144	3061	2497	2167	3909	3295	230.72	204.182	216.603	198.119	212.561	257.95	15.2361	13.4836	14.3039	13.0832	14.0369	17.0342
Sacs	1755	2698	2528	2164	3132	2014	188.859	179.968	219.293	197.845	170.31	157.666	9.25143	8.81592	10.7423	9.69161	8.34278	7.72344
Usp7	1553	2791	2105	2162	3062	2177	167.121	186.172	182.599	197.662	166.503	170.427	21.5196	23.9727	23.5126	25.4522	21.44	21.9452
Rab2a	1782	3002	1983	2161	3600	2523	191.764	200.246	172.016	197.57	195.758	197.513	89.9036	93.8801	80.6452	92.6255	91.776	92.5989
Bptf	1366	2523	2123	2160	3091	2182	146.998	168.295	184.161	197.479	168.08	170.818	10.4394	11.9519	13.0787	14.0245	11.9367	12.1311
Cs	2148	3047	2303	2158	3722	2744	231.15	203.248	199.775	197.296	202.392	214.814	39.9983	35.1701	34.5691	34.1402	35.022	37.1716
Scrn1	2500	4136	3004	2157	4476	3115	269.03	275.889	260.583	197.205	243.393	243.858	31.2353	32.0317	30.2547	22.8962	28.2587	28.3128
Klhdc10	1509	2246	1772	2152	3982	2938	162.386	149.818	153.713	196.747	216.53	230.002	19.2332	17.7446	18.206	23.303	25.6461	27.2417
Vps35	1774	2794	2115	2151	3448	2196	190.903	186.372	183.467	196.656	187.493	171.914	21.4522	20.943	20.6165	22.0987	21.069	19.3184
Slc6a1	1985	3616	2283	2149	4807	3834	213.609	241.203	198.04	196.473	261.391	300.145	25.172	28.4236	23.3372	23.1526	30.8027	35.3695
Mga	1358	2431	2063	2141	3009	1807	146.137	162.158	178.956	195.742	163.621	141.461	9.52652	10.5709	11.666	12.7602	10.6663	9.22173
Reep1	2455	3175	2632	2141	5100	4261	264.187	211.786	228.314	195.742	277.324	333.573	64.2478	51.5044	55.5238	47.6026	67.4426	81.1218
Tbc1d16	2458	3576	3129	2138	5175	4030	264.51	238.535	271.427	195.467	281.402	315.489	37.1555	33.5068	38.1271	27.4572	39.5283	44.3165
Sept5	2582	3719	2513	2138	3531	3003	277.854	248.073	217.991	195.467	192.006	235.09	130.632	116.631	102.488	91.8982	90.2708	110.527
Hecw1	2683	3372	3486	2134	4458	3578	288.723	224.927	302.395	195.102	242.414	280.104	19.6785	15.3304	20.6103	13.2976	16.5222	19.0911
Selenow	2379	3442	2137	2128	3978	2747	256.009	229.596	185.375	194.553	216.313	215.049	347.838	311.951	251.868	264.339	293.903	292.187
Plppr3	2156	3476	2692	2125	3752	3154	232.011	231.864	233.519	194.279	204.023	246.911	53.2502	53.2165	53.5962	44.5901	46.8266	56.67
Pde4dip	1903	2892	2745	2123	4055	2846	204.785	192.909	238.116	194.096	220.5	222.8	12.1484	11.4438	14.1257	11.5143	13.0806	13.217
Gmfb	1712	2803	2017	2123	3700	2558	184.231	186.972	174.966	194.096	201.196	200.253	26.9187	27.3191	25.5648	28.36	29.3974	29.2597
Atp1a2	1480	2743	2043	2118	3555	2077	159.266	182.97	177.221	193.639	193.311	162.598	22.6294	25.9974	25.1806	27.5134	27.4668	23.1029
Celsr3	1731	3051	2599	2117	3625	2630	186.276	203.515	225.451	193.548	197.118	205.89	15.4419	16.871	18.6895	16.0447	16.3407	17.0679
Zfhx3	457	1138	729	2113	3230	2013	49.1786	75.9095	63.2374	193.182	175.639	157.588	2.34452	3.61887	3.01475	9.20966	8.37331	7.51278
Eef1b2	1898	2725	1803	2112	3497	2319	204.247	181.769	156.402	193.09	190.157	181.543	80.6664	71.7888	61.7702	76.26	75.1016	71.6996
Sept11	1721	3076	2379	2111	3041	2049	185.2	205.182	206.367	192.999	165.361	160.406	19.5524	21.662	21.7871	20.3757	17.4579	16.9348
Wdr6	2011	2735	2350	2111	6099	4533	216.407	182.436	203.852	192.999	331.647	354.867	51.9835	43.8233	48.9675	46.3606	79.6654	85.243
Hist1h2bb	1097	2070	1698	2111	2137	870	118.05	138.078	147.294	192.999	116.204	68.1081	232.382	271.807	289.948	379.919	228.748	134.071
Mapk1	1906	2721	2313	2109	3582	2880	205.108	181.502	200.642	192.816	194.779	225.461	35.9839	31.8425	35.2004	33.8274	34.1718	39.5546
Ttyh3	1989	2935	2598	2101	3601	2845	214.04	195.777	225.365	192.085	195.812	222.721	37.6566	34.4436	39.649	33.7939	34.4498	39.1839
Kmt2a	1237	2543	2164	2100	3135	2052	133.116	169.629	187.717	191.993	170.473	160.641	7.98535	10.1757	11.2608	11.5173	10.2263	9.63654
Enah	1627	2732	2192	2092	3435	2289	175.084	182.236	190.146	191.262	186.786	179.195	8.16168	8.49507	8.86379	8.91581	8.70715	8.35329
Arhgap21	1785	3077	2481	2092	2998	2099	192.087	205.249	215.216	191.262	163.023	164.321	20.7191	22.1388	23.2138	20.6301	17.5842	17.7241
Ncl	1746	2707	2075	2091	3093	2244	187.89	180.569	179.997	191.17	168.189	175.672	18.4423	17.7237	17.6675	18.7643	16.5085	17.243
Sox1ot	637	1553	1085	2085	1961	1186	68.5487	103.592	94.1188	190.622	106.634	92.8462	9.23837	13.9612	12.6845	25.6903	14.3711	12.513
Scarb2	1516	2239	1908	2083	3571	2436	163.14	149.351	165.51	190.439	194.181	190.703	25.957	23.7631	26.3342	30.3006	30.896	30.3425
Dmxl2	1960	2797	2717	2082	4444	3170	210.919	186.572	235.687	190.348	241.653	248.164	15.8765	14.0438	17.7409	14.328	18.1899	18.68
Ttc28	2121	2083	3365	2081	2524	1696	228.245	138.945	291.898	190.256	137.248	132.772	18.5339	11.2826	23.7027	15.4491	11.1448	10.7813
Hspa9	1726	2773	1955	2081	3129	2069	185.738	184.971	169.587	190.256	170.146	161.972	47.2375	47.0425	43.1301	48.3866	43.2722	41.1933
Ankrd17	1498	2614	2131	2080	3374	2446	161.203	174.365	184.855	190.165	183.469	191.485	4.53555	4.90589	5.20102	5.35042	5.16203	5.38758
Gm28438	2035	3398	1912	2079	3894	2624	218.99	226.661	165.857	190.073	211.745	205.42	634.754	656.989	480.746	550.937	613.754	595.421
Plcg1	1667	2836	2278	2079	3032	2231	179.389	189.173	197.606	190.073	164.872	174.654	22.8317	24.0771	25.1503	24.1916	20.9841	22.2291
Ubxn7	1304	1952	1909	2075	2996	1979	140.326	130.207	165.597	189.708	162.914	154.926	13.6001	12.6194	16.0493	18.3861	15.7893	15.0152
Pten	1596	2555	2270	2075	3757	2684	171.748	170.43	196.912	189.708	204.295	210.117	14.9256	14.8109	17.1124	16.4863	17.754	18.26
Zfp451	1593	2419	2074	2074	3223	2236	171.426	161.358	179.91	189.616	175.258	175.046	10.823	10.1874	11.3587	11.9715	11.065	11.0516
Smarca2	1722	2174	1859	2070	3533	2784	185.308	145.015	161.26	189.251	192.115	217.946	12.9867	10.163	11.3014	13.2631	13.4638	15.2741
Btf3	1588	2534	1611	2064	2833	1907	170.888	169.029	139.747	188.702	154.051	149.29	98.2677	97.1988	80.3605	108.512	88.5858	85.8481
Myo9a	1770	2844	2525	2063	3474	2451	190.473	189.707	219.032	188.611	188.907	191.877	14.6135	14.5548	16.8047	14.4707	14.4934	14.7213
Ina	1880	2755	2248	2063	3499	3247	202.31	183.77	195.004	188.611	190.266	254.192	62.4414	56.7193	60.1864	58.2131	58.7241	78.4543
Ankrd11	1586	2640	2231	2061	3052	2206	170.672	176.099	193.529	188.428	165.959	172.697	10.2939	10.6212	11.6724	11.3648	10.0096	10.416
Myt1l	2709	3763	3461	2061	4003	3011	291.52	251.008	300.226	188.428	217.672	235.717	20.7962	17.9061	21.4172	13.4418	15.528	16.8153
Hmgcr	2862	4161	3110	2058	4455	3466	307.985	277.557	269.778	188.153	242.251	271.336	42.3347	38.1521	37.0829	25.863	33.2991	37.2971
4932438A13Rik	1594	2534	2217	2054	3993	2831	171.533	169.029	192.315	187.788	217.128	221.625	5.31408	5.23649	5.95789	5.81764	6.72661	6.86593
Trove2	1666	2601	2127	2052	2741	1550	179.281	173.498	184.508	187.605	149.048	121.342	18.7906	18.1845	19.3384	19.663	15.6218	12.718
Fyn	1792	2792	2098	2052	3315	2381	192.84	186.238	181.992	187.605	180.261	186.397	44.199	42.6859	41.7126	42.9991	41.3157	42.7222
Creb1	1186	2158	1814	2051	2631	1536	127.628	143.948	157.356	187.513	143.067	120.246	9.28741	10.475	11.4508	13.6453	10.4109	8.75025
Kat6a	1448	2385	2062	2051	2830	1990	155.822	159.09	178.869	187.513	153.888	155.787	16.9741	17.33	19.4847	20.4263	16.7634	16.9703
Atxn10	1739	2509	1978	2051	3395	2461	187.137	167.361	171.583	187.513	184.611	192.66	96.6118	86.4022	88.5816	96.8061	95.3076	99.463
Ipo7	1602	2307	2030	2050	3180	1909	172.394	153.887	176.093	187.422	172.92	149.446	15.4351	13.778	15.7663	16.7806	15.4821	13.3805
Zwint	2028	3210	2084	2046	4597	3552	218.237	214.121	180.778	187.056	249.972	278.069	49.2189	48.2907	40.7708	42.1868	56.3762	62.7129
Cab39	1735	2853	2241	2043	3230	2258	186.707	190.307	194.397	186.782	175.639	176.768	26.3822	26.891	27.4688	26.3928	24.8182	24.9778
Pak1	1724	2501	1932	2043	3046	2275	185.523	166.827	167.592	186.782	165.633	178.099	47.0512	42.3098	42.5037	47.3705	42.0069	45.1683
Ilf3	1518	2535	1949	2042	3015	2048	163.355	169.095	169.067	186.691	163.947	160.328	15.0655	15.5949	15.5923	17.2176	15.1201	14.7863
Cbx3	1250	2168	1505	2039	2452	1418	134.515	144.615	130.552	186.416	133.333	111.008	22.4491	24.1347	21.7877	31.1109	22.2518	18.5261
Txnrd1	1453	2222	1748	2038	2534	1708	156.36	148.217	151.631	186.325	137.792	133.711	22.066	20.9169	21.3987	26.2948	19.4457	18.8697
Sbf2	1510	2488	2188	2033	3056	2229	162.494	165.96	189.799	185.868	166.177	174.498	10.9919	11.2264	12.839	12.5731	11.2411	11.8039
Hist1h1a	1017	2039	1592	2033	2056	974	109.441	136.01	138.099	185.868	111.8	76.2497	147.694	183.549	186.368	250.834	150.877	102.901
Nckap1	2055	2988	2339	2032	3684	2845	221.142	199.312	202.898	185.776	200.326	222.721	44.5492	40.1516	40.8738	37.4247	40.3557	44.8673
Pgrmc1	1675	2702	1693	2031	4228	2875	180.25	180.235	146.86	185.685	229.907	225.07	97.0651	97.0571	79.0846	99.9919	123.806	121.201
Tmem178b	1618	2409	1972	2031	4676	3561	174.116	160.691	171.062	185.685	254.268	278.773	17.8966	16.5167	17.5827	19.0857	26.1351	28.6539
Mex3b	1508	2549	2028	2031	2632	1738	162.279	170.029	175.92	185.685	143.121	136.06	48.3692	50.6794	52.4351	55.3457	42.659	40.5543
Gm1821	1903	2172	1854	2031	4135	2690	204.785	144.882	160.826	185.685	224.85	210.587	210.468	148.902	165.289	190.838	231.089	216.431
Nr2c2	1616	2320	2012	2030	3081	2280	173.901	154.754	174.532	185.594	167.536	178.49	11.6438	10.3618	11.6861	12.4268	11.2177	11.9511
Gnai2	1389	2608	1683	2026	2738	2044	149.473	173.965	145.993	185.228	148.885	160.015	39.5535	46.0346	38.6326	49.015	39.398	42.3432
Wdfy3	1589	2534	2488	2024	4130	3030	170.995	169.029	215.823	185.045	224.578	237.204	11.1427	11.0145	14.0638	12.0582	14.6343	15.4571
Shtn1	1634	2178	2043	2022	2498	1701	175.838	145.282	177.221	184.862	135.834	133.163	43.0869	35.5996	43.4259	45.2982	33.2846	32.63
Atp5c1	1604	2516	1544	2018	2970	2029	172.609	167.828	133.935	184.496	161.5	158.841	90.4661	87.9602	70.1965	96.6962	84.6438	83.2498
Tmx4	1635	2416	1895	2017	4288	3013	175.945	161.158	164.383	184.405	233.17	235.873	16.1314	14.7756	15.0713	16.907	21.378	21.6259
Srsf2	1713	2832	1869	2017	2721	1956	184.339	188.907	162.127	184.405	147.961	153.126	62.3188	63.863	54.8098	62.3411	50.0205	51.7667
Peg3	962	2107	1593	2009	4829	3411	103.523	140.546	138.186	183.674	262.588	267.031	7.76963	10.5483	10.3712	13.7852	19.7079	20.0413
Klc1	2228	3225	2419	2007	4270	3457	239.759	215.121	209.837	183.491	232.191	270.632	58.9089	52.8554	51.5571	45.0837	57.0494	66.4943
Tomm20	2039	2795	2114	2005	3979	3019	219.421	186.439	183.38	183.308	216.367	236.343	44.7249	38.0022	37.3787	37.364	44.1025	48.1743
Eprs	1690	2594	2095	2004	3265	2179	181.864	173.031	181.732	183.216	177.542	170.583	10.0466	9.55867	10.0393	10.1213	9.80785	9.42345
Pja1	1692	2464	1866	2002	3660	2581	182.079	164.359	161.867	183.034	199.021	202.054	54.7771	49.4463	48.6965	55.0643	59.8739	60.7864
Arhgap32	1390	2154	1780	1998	3165	2154	149.58	143.681	154.407	182.668	172.104	168.626	8.70717	8.36376	8.98812	10.6332	10.0183	9.81583
Tpm3	1838	2728	1901	1996	2748	1879	197.791	181.969	164.903	182.485	149.429	147.098	32.5046	29.9046	27.0999	29.9893	24.5569	24.1738
Fkbp4	1657	2454	1806	1995	3029	2161	178.313	163.692	156.662	182.394	164.709	169.174	63.7971	58.5661	56.0509	65.2571	58.9298	60.5274
Numa1	1194	2191	2006	1995	2600	1663	128.489	146.149	174.011	182.394	141.381	130.188	16.2253	18.4555	21.9739	23.0324	17.8534	16.44
Cyfip2	1913	2597	2353	1995	3968	3275	205.861	173.231	204.112	182.394	215.769	256.384	28.9823	24.3884	28.736	25.6784	30.3772	36.0952
Hist1h3b	1003	1942	1534	1993	1789	811	107.935	129.54	133.068	182.211	97.2809	63.4893	174.088	208.935	214.625	293.888	156.905	102.402
Evl	1756	2700	1882	1992	3056	2474	188.966	180.102	163.255	182.119	166.177	193.677	64.2743	61.2591	55.5289	61.9454	56.5227	65.8767
Pja2	1963	2490	2153	1987	4324	3096	211.242	166.094	186.763	181.662	235.127	242.371	44.5658	35.0409	39.4015	38.3254	49.6049	51.1331
Tmem132a	2869	3450	3052	1986	4256	3423	308.738	230.13	264.747	181.571	231.43	267.97	75.8757	56.5569	65.0644	44.623	56.8763	65.8565
Mapk8	1744	2492	2198	1984	2914	2221	187.675	166.227	190.667	181.388	158.455	173.871	16.3994	14.5253	16.6608	15.85	13.8461	15.1932
Rps13	1739	2380	1418	1983	2656	1994	187.137	158.756	123.005	181.297	144.426	156.101	69.5418	58.9953	45.7098	67.3714	53.67	58.0084
Neo1	2171	2570	2648	1978	5260	3851	233.625	171.43	229.702	180.839	286.024	301.476	26.8042	19.6684	26.3541	20.748	32.816	34.5888
Fads1	1471	2504	1737	1977	3014	2009	158.297	167.028	150.677	180.748	163.893	157.275	45.8035	48.3297	43.5986	52.2998	47.4228	45.5078
Tra2b	1477	2328	1804	1974	2621	1683	158.943	155.288	156.489	180.474	142.523	131.754	29.5268	28.8478	29.0709	33.5266	26.4765	24.4759
Tmeff1	1682	2964	1904	1972	3570	2457	181.003	197.712	165.163	180.291	194.127	192.347	71.0095	77.5644	64.7954	70.73	76.158	75.4596
Kdm4a	1549	2535	1997	1972	3072	2235	166.691	169.095	173.231	180.291	167.047	174.967	28.8293	29.2451	29.9603	31.1814	28.8909	30.2607
Celf4	1430	2087	1532	1972	4526	3902	153.885	139.212	132.894	180.291	246.111	305.469	17.929	16.2195	15.4834	21.0056	28.6743	35.59
Fam208b	1295	2258	1852	1971	2525	1691	139.357	150.618	160.653	180.199	137.303	132.38	11.1898	12.094	12.8997	14.4692	11.0248	10.6295
Dhx36	1500	2419	1987	1969	3032	1896	161.418	161.358	172.363	180.017	164.872	148.429	15.7989	15.7931	16.8702	17.6193	16.137	14.5276
Hist1h4c	1383	1929	2111	1967	2175	1300	148.827	128.673	183.12	179.834	118.271	101.771	181.497	156.918	223.317	219.309	144.232	124.111
Clcn4	2042	2950	2357	1966	3728	2634	219.743	196.778	204.459	179.742	202.718	206.203	25.626	22.9478	23.8436	20.9612	23.6406	24.047
Rab3c	2150	2943	2285	1963	5091	3991	231.365	196.311	198.213	179.468	276.835	312.436	19.202	16.2927	16.4506	14.8948	22.9757	25.9305
Arid1b	1977	2973	2569	1962	2968	2330	212.749	198.312	222.849	179.377	161.392	182.404	16.8848	15.739	17.6864	14.2362	12.8089	14.4765
Ptn	2328	3210	2929	1957	2767	1557	250.52	214.121	254.077	178.919	150.462	121.89	72.9742	62.3714	74.0103	52.1175	43.8281	35.5054
Flrt2	1612	3154	2254	1957	2270	1253	173.47	210.385	195.524	178.919	123.436	98.0913	22.4673	27.2485	25.3237	23.1731	15.9871	12.7045
Pgap1	1429	2372	1794	1956	4524	3107	153.777	158.223	155.621	178.828	246.003	243.232	9.25756	9.52517	9.36857	10.7656	14.8096	14.6428
Runx1t1	1148	2039	1475	1956	3301	2663	123.538	136.01	127.95	178.828	179.499	208.473	15.5218	17.0888	16.0761	22.4687	22.553	26.1934
Brwd1	1190	2204	1843	1956	2710	1900	128.058	147.016	159.872	178.828	147.362	148.742	6.3145	7.24932	7.88323	8.81795	7.26639	7.33441
Rpl29	1744	2741	1590	1955	2751	2171	187.675	182.837	137.925	178.737	149.592	169.957	166.674	162.377	122.491	158.736	132.852	150.939
Erbb4	1072	2070	1601	1952	2891	1883	115.36	138.078	138.879	178.462	157.205	147.411	9.3371	11.1759	11.2408	14.4445	12.724	11.9313
Hnrnpl	1661	2531	1972	1952	2831	2188	178.743	168.829	171.062	178.462	153.942	171.288	30.0257	28.3603	28.7354	29.9786	25.8596	28.7734
Chd6	1177	2312	1902	1951	2731	1930	126.659	154.22	164.99	178.371	148.504	151.09	6.6338	8.07733	8.64138	9.34222	7.77794	7.91339
U2surp	1466	2627	1774	1951	2830	1882	157.759	175.232	153.886	178.371	153.888	147.333	10.7744	11.9678	10.5099	12.1821	10.51	10.0623
Rpl27	1612	2689	1425	1950	3006	1789	173.47	179.368	123.612	178.28	163.458	140.052	113.01	116.852	80.5292	116.143	106.487	91.2392
mt-Nd3	1869	3359	1851	1949	3496	2384	201.127	224.06	160.566	178.188	190.103	186.632	577.95	643.85	461.396	512.035	546.273	536.298
Cnbp	1506	2352	1559	1948	2804	1648	162.063	156.889	135.236	178.097	152.474	129.014	53.3806	51.6761	44.5442	58.6616	50.2219	42.4947
Gabrb3	2415	3530	2733	1947	4816	3718	259.883	235.466	237.075	178.005	261.881	291.064	39.7253	35.993	36.239	27.2096	40.0307	44.4916
Ppp6r3	1358	2355	1862	1947	2600	1751	146.137	157.089	161.52	178.005	141.381	137.077	15.5829	16.7508	17.2233	18.9812	15.0758	14.6169
Cct7	1839	2623	2029	1946	3284	2181	197.898	174.965	176.007	177.914	178.575	170.74	29.1971	25.8137	25.9673	26.2487	26.3463	25.1903
Dock7	1399	2295	2007	1945	2691	1871	150.549	153.086	174.098	177.822	146.329	146.472	8.95166	9.10253	10.3519	10.5733	8.70075	8.70921
Ptov1	1590	2299	1943	1944	2813	2142	171.103	153.353	168.546	177.731	152.963	167.687	40.6131	36.4	40.0063	42.1863	36.3074	39.8022
Dlg2	2861	3419	3015	1942	4041	3242	307.877	228.062	261.538	177.548	219.738	253.8	19.2869	14.2869	16.384	11.1225	13.7655	15.8993
Gtf3c1	1501	2456	2045	1937	3189	2381	161.525	163.826	177.394	177.091	173.409	186.397	13.4403	13.6317	14.7607	14.7355	14.4291	15.5098
Sept7	1380	2287	1688	1937	2746	1768	148.504	152.553	146.426	177.091	149.32	138.408	12.768	13.116	12.5893	15.2258	12.8381	11.8999
Sort1	1643	2205	2198	1935	2590	1767	176.806	147.083	190.667	176.908	140.837	138.33	23.3593	19.4323	25.1905	23.3727	18.6071	18.2758
Rbm3	1376	2584	1415	1933	2517	1438	148.074	172.364	122.745	176.725	136.868	112.574	31.5185	36.6888	26.127	37.6171	29.1332	23.9621
BC005537	1522	2347	1900	1933	2964	1951	163.785	156.555	164.816	176.725	161.174	152.734	28.0023	26.7661	28.1786	30.2146	27.5559	26.1129
Ssbp2	1704	2202	1938	1933	3228	2569	183.371	146.883	168.113	176.725	175.53	201.115	23.0336	18.4503	21.117	22.1989	22.0487	25.2625
Stag2	1169	2239	1662	1931	2456	1518	125.798	149.351	144.171	176.542	133.551	118.837	15.2059	18.0528	17.4267	21.3396	16.1429	14.3644
Pnmal2	1211	2039	1314	1926	4379	3714	130.318	136.01	113.984	176.085	238.118	290.751	31.4246	32.7972	27.4858	42.4609	57.4193	70.1112
Eif3e	1499	2360	1639	1925	2708	1658	161.31	157.422	142.176	175.994	147.254	129.797	24.0081	23.4294	21.1603	26.1935	21.916	19.3179
Erbin	1101	2125	1564	1924	2298	1376	118.481	141.747	135.67	175.902	124.959	107.72	14.9239	17.8545	17.089	22.1568	15.7399	13.5685
mt-Atp8	1871	3776	2493	1922	3868	2156	201.342	251.875	216.256	175.72	210.331	168.783	986.969	1234.68	1060.08	861.371	1031.04	827.367
Clic4	964	1794	1327	1921	2046	1073	103.738	119.668	115.111	175.628	111.256	84	15.7848	18.2087	17.5154	26.7237	16.9288	12.7815
D630045J12Rik	1693	2687	2223	1921	3278	2500	182.187	179.234	192.835	175.628	178.249	195.713	13.5455	13.326	14.3372	13.0579	13.2527	14.5511
Atp5f1	1637	2506	1689	1920	2893	2025	176.161	167.161	146.513	175.537	157.313	158.527	42.9137	40.7213	35.6914	42.7617	38.3224	38.6181
Lamp1	1663	2751	1895	1920	3326	2291	178.958	183.504	164.383	175.537	180.859	179.351	66.9004	68.5995	61.4515	65.6212	67.6107	67.0472
Smc1a	1419	2347	1703	1915	2590	1660	152.701	156.555	147.728	175.08	140.837	129.953	26.4693	27.1373	25.6071	30.3483	24.4127	22.5261
Scarna10	1531	2300	1826	1911	2822	1905	164.754	153.42	158.397	174.714	153.453	149.133	506.935	472.061	487.376	537.581	472.162	458.871
Mapk6	1383	2263	1904	1910	3082	2035	148.827	150.952	165.163	174.622	167.591	159.31	22.2962	22.6145	24.7436	26.1607	25.1072	23.8667
B230219D22Rik	1632	2288	1822	1910	3022	2196	175.623	152.619	158.05	174.622	164.328	171.914	37.752	32.8073	33.9747	37.5371	35.3242	36.9549
Parp1	1393	2184	1754	1909	2433	1455	149.903	145.682	152.152	174.531	132.3	113.905	28.321	27.5236	28.7458	32.9739	24.9952	21.5199
Akt1	1712	2655	1999	1909	2780	2068	184.231	177.1	173.404	174.531	151.169	161.894	44.9564	43.2162	42.3143	42.5893	36.8884	39.5055
Rbm5	1523	2849	2201	1908	2875	1819	163.893	190.041	190.927	174.44	156.335	142.401	10.6189	12.3131	12.3705	11.3023	10.1292	9.22643
Rpl35a	1558	2458	1412	1907	2954	1802	167.659	163.959	122.485	174.348	160.63	141.07	47.5494	46.5001	34.7375	49.4465	45.556	40.0085
Zfr	1636	2637	2124	1906	3425	2596	176.053	175.899	184.247	174.257	186.242	203.228	29.784	29.758	31.1703	29.4801	31.5077	34.3814
Tnr	1068	1234	1592	1905	2872	1984	114.929	82.3131	138.099	174.165	156.171	155.318	8.93211	6.39723	10.7328	13.5358	12.1374	12.071
Hba-a2	2095	3549	1958	1905	3430	2132	225.447	236.734	169.848	174.165	186.514	166.904	338.001	354.923	254.644	261.117	279.631	250.231
Ppp1cc	1327	2308	1602	1904	2409	1471	142.801	153.954	138.966	174.074	130.995	115.157	41.7059	44.9631	40.5859	50.8394	38.2578	33.6324
Morf4l1	1564	2306	1649	1903	3354	2351	168.305	153.82	143.043	173.983	182.381	184.048	17.255	15.77	14.6651	17.837	18.6981	18.869
Smarca5	1072	2192	1556	1900	2343	1306	115.36	146.216	134.976	173.708	127.406	102.24	14.8335	18.8011	17.3558	22.3361	16.3824	13.1465
Adgrg1	1472	2544	1833	1900	2994	2160	158.405	169.696	159.004	173.708	162.805	169.096	29.2206	31.3034	29.3312	32.0436	30.0324	31.1928
Cntn2	2110	1816	3229	1897	1234	857	227.061	121.135	280.101	173.434	67.1015	67.0904	24.4047	13.0197	30.1055	18.6408	7.21212	7.21092
Rpl28	1767	2502	1606	1897	2890	2119	190.15	166.894	139.313	173.434	157.15	165.886	103.342	90.7034	75.7137	94.2576	85.4077	90.1556
Ndrg2	1028	2191	1482	1894	3063	2002	110.625	146.149	128.557	173.16	166.558	156.727	32.5655	43.023	37.8442	50.9743	49.0308	46.1368
Kalrn	1904	3156	2876	1893	3817	2631	204.893	210.519	249.48	173.068	207.558	205.968	10.9803	11.2818	13.3698	9.27483	11.1231	11.038
Tspan9	2085	3161	2149	1890	3042	2543	224.371	210.852	186.416	172.794	165.416	199.079	45.0996	42.3824	37.4706	34.7325	33.2494	40.0159
Msi2	1040	2053	1464	1887	2241	1500	111.916	136.944	126.995	172.52	121.859	117.428	10.756	13.1614	12.2052	16.5805	11.7116	11.2857
Kmt2e	1339	2110	1847	1886	2578	1844	144.092	140.746	160.219	172.428	140.185	144.358	13.7967	13.4763	15.3408	16.5098	13.4225	13.8221
Acaca	2106	2939	2800	1883	3569	2570	226.631	196.044	242.887	172.154	194.072	201.193	13.2734	11.482	14.2256	10.0828	11.3665	11.7836
Ube2i	1188	2135	1530	1883	2340	1709	127.843	142.414	132.721	172.154	127.243	133.789	23.3546	26.0164	24.2456	31.4494	23.2449	24.4409
Srsf5	1673	2711	1682	1882	2258	1593	180.035	180.835	145.906	172.063	122.784	124.708	45.1441	45.3449	36.5862	43.1451	30.7883	31.2709
Rad21	1176	2131	1532	1882	2510	1656	126.552	142.147	132.894	172.063	136.487	129.64	29.9035	33.5886	31.4022	40.6575	32.2512	30.6333
Dlgap4	1710	2706	2066	1881	2871	2181	184.016	180.502	179.216	171.971	156.117	170.74	21.7745	21.3586	21.2065	20.3492	18.4732	20.2035
Tro	1948	3152	2432	1881	4191	3109	209.628	210.252	210.965	171.971	227.895	243.389	28.7319	28.8174	28.9152	23.5706	31.2356	33.3592
Bnip3l	1266	2061	1497	1881	2513	1590	136.237	137.478	129.858	171.971	136.65	124.473	35.3036	35.6252	33.6507	44.5637	35.4107	32.2553
Eif3c	1653	2368	1902	1879	3069	2158	177.882	157.956	164.99	171.788	166.884	168.939	50.6643	44.9888	46.9923	48.9286	47.5317	48.1172
Dhx9	1375	2098	1640	1878	2596	1802	147.966	139.946	142.263	171.697	141.163	141.07	15.4083	14.5731	14.8144	17.8795	14.6999	14.6902
Tcf12	1011	2154	1632	1876	2177	1300	108.796	143.681	141.569	171.514	118.379	101.771	7.00596	9.25244	9.1164	11.0448	7.62311	6.55359
Sumo2	1470	2600	1401	1876	2805	1561	158.189	173.431	121.53	171.514	152.528	122.203	91.1229	99.9028	70.006	98.7984	87.8619	70.3935
Ctsb	1513	2308	1654	1872	3353	2390	162.817	153.954	143.477	171.148	182.327	187.102	26.9074	25.4427	23.7113	28.2843	30.1317	30.9208
Cul3	1595	2594	1907	1871	3053	2016	171.641	173.031	165.424	171.057	166.014	157.823	35.2228	35.5081	33.947	35.103	34.0681	32.3872
Casp3	1611	2202	1906	1869	2735	2055	173.363	146.883	165.337	170.874	148.722	160.876	51.6421	43.7542	49.2514	50.9008	44.302	47.9225
Glud1	1515	2456	1801	1869	3017	2236	163.032	163.826	156.229	170.874	164.056	175.046	38.7249	38.9135	37.1089	40.5877	38.9682	41.5785
Aes	2221	3323	2104	1868	3341	2775	239.006	221.658	182.512	170.783	181.674	217.241	71.6874	66.4842	54.7428	51.2245	54.4914	65.1594
Hist1h2bn	964	1851	1423	1865	1964	791	103.738	123.47	123.439	170.508	106.797	61.9236	272.278	324.067	323.986	447.528	280.307	162.529
Clip2	1873	2702	2363	1861	3466	2716	201.557	180.235	204.98	170.143	188.472	212.622	38.8581	34.7475	39.5179	32.8017	36.3354	40.9914
App	2289	3909	2602	1860	6221	4765	246.323	260.747	225.712	170.051	338.281	373.029	18.9538	20.0636	17.3678	13.0849	26.0296	28.7034
Zmym4	1310	2102	1650	1857	2741	1914	140.972	140.212	143.13	169.777	149.048	149.838	17.3205	17.2272	17.5857	20.8597	18.3128	18.4099
Ssr3	1362	2240	1720	1856	2902	1821	146.567	149.418	149.202	169.686	157.803	142.557	35.1312	35.8144	35.7628	40.6725	37.8243	34.17
Gprin1	2234	2673	2643	1856	3607	3170	240.405	178.301	229.268	169.686	196.139	248.164	55.2909	41.0075	52.7296	39.0261	45.1101	57.0754
Smad5	1091	1970	1696	1855	2219	1301	117.405	131.407	147.12	169.594	120.663	101.849	15.8227	17.7099	19.8275	22.8563	16.2619	13.7263
Zfp532	1546	2490	2144	1853	2689	1904	166.368	166.094	185.982	169.411	146.22	149.055	14.8649	14.8404	16.6174	15.1368	13.0647	13.318
Hspa5	1574	2820	1956	1852	3763	2611	169.381	188.106	169.674	169.32	204.622	204.403	40.0523	44.4801	40.1216	40.0378	48.3853	48.3335
Sh3glb1	1720	2795	2154	1849	3485	2551	185.092	186.439	186.85	169.046	189.505	199.705	24.788	24.9683	25.0234	22.639	25.379	26.7451
Zfhx4	338	865	638	1847	2065	1539	36.3728	57.6992	55.3436	168.863	112.289	120.481	2.31129	3.66647	3.51678	10.7303	7.13535	7.6559
Zmym2	1274	2165	1714	1846	2529	1725	137.097	144.415	148.682	168.771	137.52	135.042	17.4424	18.3734	18.9163	21.4722	17.4962	17.1809
Pum1	1433	2331	1895	1844	2686	1998	154.208	155.488	164.383	168.588	146.057	156.414	25.6671	25.8801	27.3606	28.0607	24.3105	26.0342
Dynll1	1588	2348	1692	1842	2548	1703	170.888	156.622	146.773	168.406	138.553	133.32	43.93	40.2627	37.7309	43.2919	35.6178	34.2724
Pip4k2b	2031	2668	2395	1842	3607	2943	218.56	177.967	207.755	168.406	196.139	230.393	41.9984	34.1981	39.9223	32.3608	37.69	44.2723
Cox4i1	1721	2560	1467	1841	3058	2179	185.2	170.763	127.256	168.314	166.286	170.583	119.484	110.17	82.1004	108.59	107.281	110.054
Gm14150	1525	2281	1692	1840	2476	1948	164.108	152.153	146.773	168.223	134.638	152.499	121.202	112.373	108.4	124.241	99.4373	112.629
Zfp60	1022	1791	1632	1840	2503	1601	109.979	119.467	141.569	168.223	136.106	125.335	13.1084	14.2393	16.8735	20.0504	16.2224	14.9386
Nudt21	1190	2078	1592	1839	2575	1513	128.058	138.612	138.099	168.131	140.021	118.445	23.9361	25.9087	25.8129	31.4264	26.1722	22.1393
Hdgf	1168	1960	1370	1838	2284	1462	125.691	130.74	118.841	168.04	124.198	114.453	43.7489	45.5066	41.3649	58.4893	43.2293	39.8374
Strn4	1904	2686	2106	1838	2890	2398	204.893	179.168	182.686	168.04	157.15	187.728	25.7468	22.5142	22.9563	21.1158	19.7475	23.5898
Fau	1590	2087	1350	1837	2511	1940	171.103	139.212	117.106	167.948	136.541	151.873	209.942	170.812	143.689	206.072	167.535	186.347
U2af2	1423	2195	1555	1835	2460	1785	153.132	146.416	134.889	167.766	133.768	139.739	37.2311	35.5983	32.7958	40.7891	32.5232	33.975
Mkrn1	1377	2002	1551	1834	2774	2075	148.181	133.542	134.542	167.674	150.842	162.442	33.3817	30.0838	30.3091	37.773	33.9812	36.5942
Clmp	1030	1289	1279	1833	2418	1707	110.84	85.9819	110.947	167.583	131.484	133.633	24.1429	18.7284	24.1663	36.5024	28.6396	29.1075
Epha5	1042	1448	1723	1831	3194	2309	112.132	96.5878	149.462	167.4	173.681	180.76	6.69882	5.77023	8.92899	10.0006	10.3758	10.7988
Cers6	1361	2121	1682	1830	2333	1890	146.46	141.48	145.906	167.308	126.862	147.959	16.5025	15.9414	16.4401	18.8517	14.2943	16.6714
Zswim6	942	1555	1217	1821	1870	1440	101.37	103.725	105.569	166.486	101.685	112.731	18.2649	18.6892	19.0215	29.9974	18.3217	20.3118
Polr2b	1322	2135	1572	1820	2426	1558	142.263	142.414	136.364	166.394	131.919	121.968	30.4827	30.515	29.2187	35.6534	28.2664	26.1342
Ptp4a2	1602	2428	1927	1819	2565	1653	172.394	161.958	167.159	166.303	139.478	129.405	39.3864	37.0021	38.1902	37.9947	31.866	29.5649
Scg3	1353	2345	1578	1817	2845	1833	145.599	156.422	136.884	166.12	154.703	143.497	53.1771	57.1299	49.9943	60.672	56.5023	52.4093
Trrap	1341	2187	2055	1816	3335	2243	144.307	145.882	178.262	166.029	181.348	175.594	6.91824	6.99374	8.54604	7.95956	8.694	8.41812
Ndst3	198	350	301	1810	2081	1498	21.3071	23.3465	26.1104	165.48	113.159	117.271	2.15703	2.36349	2.64329	16.7524	11.4557	11.872
Rpl36a	1455	2450	1212	1803	2515	1639	156.575	163.426	105.136	164.84	136.759	128.309	94.6074	98.7466	63.526	99.6012	82.6337	77.5283
Mapre2	2038	2477	2363	1803	3828	2994	219.313	165.227	204.98	164.84	208.156	234.386	21.4971	16.1955	20.0921	16.1576	20.4035	22.9745
Rabgap1	1405	1994	1715	1802	2605	1775	151.195	133.008	148.768	164.749	141.653	138.956	11.9853	10.5437	11.793	13.0597	11.2289	11.0152
Epm2aip1	1449	2239	1986	1802	3468	2768	155.93	149.351	172.276	164.749	188.58	216.693	21.7627	20.8445	24.0442	22.9935	26.3197	30.2433
Ice1	1481	2507	2082	1802	3342	2142	159.373	167.228	180.604	164.749	181.729	167.687	14.2425	14.9444	16.1398	14.7228	16.2403	14.9854
Arl6ip1	1272	2214	1486	1801	3033	2008	136.882	147.683	128.904	164.657	164.926	157.197	55.15	59.5018	51.9354	66.3405	66.4489	63.3346
Plxnb1	1420	2427	2011	1795	2681	1710	152.809	161.891	174.445	164.109	145.785	133.868	15.9309	16.8777	18.1865	17.1089	15.1986	13.9562
Zbtb41	1170	2023	1679	1794	2654	1758	125.906	134.943	145.646	164.017	144.317	137.625	14.9888	16.0646	17.3388	19.5259	17.1806	16.384
Fat3	2511	3639	3874	1794	4028	3959	270.213	242.737	336.052	164.017	219.032	309.931	12.5809	11.3017	15.6463	7.63652	10.198	14.4302
Ap1g1	1394	2190	1789	1793	2836	1925	150.011	146.082	155.188	163.926	154.214	150.699	19.5301	19.0187	20.2041	21.3417	20.0773	19.6197
Rplp2	1604	2618	1450	1792	3222	1874	172.609	174.632	125.781	163.834	175.204	146.706	83.3057	84.2818	60.7051	79.0706	84.5577	70.8042
Sec23a	1729	2429	2006	1792	2974	2097	186.061	162.025	174.011	163.834	161.718	164.164	38.4423	33.4762	35.9528	33.8501	33.4128	33.9182
St13	1539	2409	1887	1792	3042	2013	165.615	160.691	163.689	163.834	165.416	157.588	16.0713	15.5935	15.8844	15.8985	16.052	15.2924
Amz2	1652	2260	1785	1791	3018	2324	177.775	150.752	154.841	163.743	164.111	181.935	31.8365	26.9971	27.7293	29.3236	29.3894	32.5814
Gmps	1321	2048	1582	1790	3107	2003	142.155	136.61	137.231	163.651	168.95	156.805	17.5392	16.8551	16.9317	20.1914	20.8452	19.3467
Ssrp1	1389	2316	1552	1789	2467	1646	149.473	154.487	134.629	163.56	134.149	128.857	39.9981	41.3399	36.0259	43.7677	35.8974	34.4815
Sdc3	2683	3770	3016	1789	6968	6300	288.723	251.475	261.624	163.56	378.901	493.196	48.2088	41.9895	43.6841	27.3101	63.2661	82.3504
Wdr13	1867	2994	2151	1788	3501	2663	200.911	199.713	186.589	163.469	190.375	208.473	38.073	37.8459	35.359	30.9776	36.0763	39.506
Atpif1	1483	2432	1260	1788	2531	1832	159.588	162.225	109.299	163.469	137.629	143.418	110.748	112.578	75.8496	113.441	95.5092	99.527
Srsf7	1332	2295	1643	1788	2360	1577	143.339	153.086	142.523	163.469	128.33	123.456	62.8956	67.1726	62.5374	71.7282	56.3099	54.171
Snhg14	1288	3374	2638	1787	3753	2708	138.604	225.06	228.835	163.377	204.078	211.996	5.31192	8.62532	8.76996	6.26134	7.82117	8.12464
Trim67	2318	2348	3251	1786	2882	2341	249.444	156.622	282.01	163.286	156.715	183.266	28.5275	17.9119	32.2518	18.674	17.9226	20.959
Arhgdia	1666	2506	1834	1786	2872	2220	179.281	167.161	159.091	163.286	156.171	173.793	79.3983	74.0306	70.4567	72.3143	69.1636	76.9677
Ahi1	1278	2513	1729	1784	4809	3246	137.528	167.628	149.983	163.103	261.5	254.114	19.5352	23.8108	21.3044	23.168	37.1449	36.0957
Rapgef1	1640	2402	2236	1782	2925	2239	176.483	160.224	193.963	162.92	159.053	175.28	23.8976	21.6958	26.2644	22.0609	21.5374	23.7347
Jmjd1c	1163	1994	1766	1782	2007	1340	125.153	133.008	153.192	162.92	109.135	104.902	7.02236	7.46316	8.5957	9.14151	6.12362	5.8861
Ldb1	1369	2355	1714	1782	2336	1674	147.321	157.089	148.682	162.92	127.025	131.049	41.1166	43.8428	41.4964	45.4703	35.4522	36.5753
Myef2	1346	2268	1588	1781	2528	1661	144.846	151.285	137.752	162.829	137.466	130.032	24.4012	25.4861	23.2062	27.4307	23.158	21.9056
Mau2	1269	2284	1846	1781	2444	1903	136.559	152.353	160.132	162.829	132.898	148.977	14.9556	16.6852	17.5372	17.8325	14.5546	16.3155
Fbxo21	1601	2269	1847	1779	3211	2519	172.287	151.352	160.219	162.646	174.605	197.2	31.0706	27.2952	28.8943	29.332	31.4888	35.5636
Zfp445	1285	1974	1785	1779	2663	1677	138.281	131.674	154.841	162.646	144.807	131.284	18.664	17.7722	20.899	21.9525	19.5447	17.7196
Zfp106	1313	2219	1835	1778	2736	1883	141.294	148.017	159.178	162.554	148.776	147.411	13.5482	14.1928	15.263	15.5868	14.2656	14.1347
Ep400	1348	2193	1855	1778	2676	2065	145.061	146.283	160.913	162.554	145.514	161.659	10.383	10.4704	11.5176	11.6351	10.4154	11.571
Raf1	1398	2190	1776	1778	2476	1832	150.441	146.082	154.06	162.554	134.638	143.418	21.9783	21.3415	22.5069	23.7479	19.6696	20.9523
Tub	1312	1804	1641	1776	3517	2880	141.187	120.335	142.349	162.371	191.245	225.461	16.826	14.3409	16.9645	19.3507	22.7917	26.8694
Sept2	1418	2227	1688	1772	2489	1495	152.594	148.551	146.426	162.006	135.345	117.036	19.1244	18.6177	18.3515	20.304	16.9626	14.668
Baz1b	1079	1884	1594	1772	2196	1395	116.113	125.671	138.272	162.006	119.412	109.208	8.49588	9.19521	10.1172	11.8538	8.73728	7.99062
Apba2	1823	2594	2048	1770	3367	2720	196.176	173.031	177.655	161.823	183.088	212.936	51.3014	45.2487	46.4578	42.3177	47.8787	55.684
Ccar2	1324	2163	1687	1768	2548	1791	142.478	144.281	146.34	161.64	138.553	140.209	30.5878	30.975	31.4168	34.7016	29.7452	30.1006
Arhgap5	1287	2387	1968	1768	2568	1542	138.496	159.223	170.715	161.64	139.641	120.716	12.7213	14.6251	15.6806	14.8471	12.8264	11.0881
Cdc42bpa	1716	2615	2051	1767	3445	2639	184.662	174.432	177.915	161.549	187.33	206.595	8.58015	8.10481	8.26666	7.50621	8.7041	9.59923
Itfg1	1878	2744	1972	1764	3426	2615	202.095	183.037	171.062	161.274	186.296	204.716	18.2974	16.5719	15.4877	14.6016	16.867	18.5347
Papola	1208	2064	1573	1764	2143	1602	129.995	137.678	136.451	161.274	116.53	125.413	19.7112	20.8761	20.69	24.454	17.6695	19.0163
Slc38a1	1391	2058	2027	1764	2976	2095	149.688	137.277	175.833	161.274	161.827	164.007	8.68462	7.96458	10.2015	9.35683	9.38888	9.5154
Srgap2	2085	3400	2769	1762	2834	1986	224.371	226.795	240.198	161.092	154.105	155.474	17.8639	18.0569	19.1241	12.8258	12.2695	12.3785
Hist1h3c	866	1638	1434	1762	1491	692	93.1919	109.262	124.393	161.092	81.0765	54.1733	147.924	173.431	197.449	255.701	128.693	85.9894
Rab6a	1787	2513	2117	1760	3783	2596	192.302	167.628	183.64	160.909	205.709	203.228	51.5832	44.9646	49.2597	43.1622	55.1795	54.514
Cdca7	667	1537	1052	1759	1538	653	71.7771	102.525	91.2562	160.817	83.6322	51.1202	22.4163	32.0189	28.4998	50.224	26.1187	15.9651
Igf1r	1110	1807	1771	1756	2575	1765	119.449	120.535	153.626	160.543	140.021	138.173	7.11388	7.17853	9.14932	9.56125	8.33908	8.22901
Gpc1	1613	2939	2230	1754	2288	1703	173.578	196.044	193.442	160.36	124.415	133.32	33.6456	38.0004	37.4961	31.0836	24.1161	25.8421
Cox7a2l	1429	2177	1375	1753	2389	1739	153.777	145.215	119.275	160.269	129.907	136.138	134.069	126.604	103.989	139.729	113.258	118.69
Tnpo3	1364	2145	1698	1751	2337	1701	146.783	143.081	147.294	160.086	127.08	133.163	11.2048	10.9222	11.2438	12.2203	9.70074	10.1651
Ptpn4	1251	2041	2120	1750	2682	1521	134.622	136.144	183.9	159.994	145.84	119.072	11.8914	12.0257	16.2442	14.1325	12.8822	10.5178
Fabp5	1692	2646	1635	1749	3147	1853	182.079	176.5	141.829	159.903	171.125	145.062	51.0455	49.4812	39.7614	44.8284	47.9745	40.6679
H19	806	2265	1398	1749	1482	724	86.7351	151.085	121.27	159.903	80.5871	56.6785	35.2582	61.4168	49.2968	65.0012	32.759	23.04
Pds5a	1188	2071	1628	1747	2131	1270	127.843	138.145	141.222	159.72	115.878	99.4221	6.61199	7.1448	7.30394	8.26067	5.99317	5.14208
Mapk10	1556	2520	1706	1747	3115	2017	167.444	168.095	147.988	159.72	169.385	157.901	15.0444	15.1029	13.2963	14.3504	15.2188	14.187
Rfx7	1156	2145	1623	1747	2328	1632	124.399	143.081	140.788	159.72	126.59	127.761	8.12961	9.35046	9.20062	10.4379	8.27279	8.34933
Fam117b	1383	2085	1691	1746	3308	2558	148.827	139.078	146.687	159.629	179.88	200.253	20.4152	19.078	20.1216	21.8969	24.6749	27.4696
Tsn	1281	2035	1529	1745	2952	1826	137.851	135.743	132.634	159.537	160.522	142.949	15.2389	15.0059	14.6622	17.6362	17.745	15.8024
Tbl1x	1470	2525	1893	1744	2332	1578	158.189	168.428	164.209	159.446	126.808	123.534	22.4318	23.8838	23.2855	22.61	17.9818	17.5176
Specc1l	1087	1804	1397	1743	2475	1559	116.974	120.335	121.183	159.354	134.584	122.047	8.81825	9.07159	9.13558	12.0132	10.1458	9.20064
Plxna3	1399	2347	2128	1742	2615	2154	150.549	156.555	184.594	159.263	142.197	168.626	19.1052	19.8674	23.4257	20.211	18.0452	21.3993
Rpl34	1457	2107	1294	1741	2747	1688	156.79	140.546	112.249	159.172	149.374	132.145	59.3229	53.1767	42.4702	60.2238	56.517	49.9982
Hif1a	1399	2220	1697	1740	2424	1689	150.549	148.084	147.207	159.08	131.81	132.224	25.5341	25.1159	24.9673	26.981	22.3559	22.426
Bmi1	1159	2132	1478	1739	1953	1191	124.722	142.214	128.21	158.989	106.199	93.2376	31.3845	35.786	32.2622	40.0072	26.7234	23.4619
P4hb	1370	2320	1644	1739	2835	1939	147.428	154.754	142.61	158.989	154.16	151.795	51.5303	54.0909	49.846	55.571	53.8831	53.0566
Aldoa	1835	2811	1800	1738	3891	3236	197.468	187.506	156.142	158.897	211.582	253.331	53.2258	50.5407	42.0867	42.8295	57.0302	68.2832
Setd5	1258	2134	1758	1736	2568	1811	135.376	142.347	152.499	158.714	139.641	141.774	7.37863	7.7586	8.31191	8.6507	7.6111	7.72739
Gm5620	1728	2937	1682	1736	2539	1834	185.953	195.911	145.906	158.714	138.064	143.575	137.948	145.334	108.239	117.741	102.421	106.51
Kif26a	1665	2540	1881	1736	2360	1998	179.174	169.429	163.168	158.714	128.33	156.414	25.8996	24.491	23.586	22.9422	18.5502	22.6097
Ankrd12	1648	2531	2048	1736	3254	2176	177.344	168.829	177.655	158.714	176.944	170.348	15.4105	14.6705	15.4375	13.7917	15.3757	14.8026
Srgap3	1250	2044	1817	1732	2999	2226	134.515	136.344	157.617	158.349	163.077	174.263	13.6536	13.8392	15.9984	16.0728	16.5527	17.6881
Oaz1	1502	2227	1546	1732	2643	1815	161.633	148.551	134.108	158.349	143.719	142.088	63.1872	58.0729	52.4271	61.9034	56.1842	55.5463
Exoc4	1217	1915	1525	1731	2247	1657	130.964	127.739	132.287	158.257	122.186	129.719	10.361	10.1059	10.4657	12.5204	9.66659	10.2625
Gm23971	2874	3464	3057	1731	9168	6977	309.276	231.064	265.181	158.257	498.531	546.196	1619.25	1209.76	1388.38	828.572	2610.11	2859.66
Hspd1	1311	2129	1555	1730	2815	1593	141.079	142.013	134.889	158.166	153.072	124.708	53.3986	53.7523	51.0557	59.866	57.9379	47.2022
Nap1l4	1358	1890	1498	1730	2429	1753	146.137	126.071	129.945	158.166	132.082	137.234	47.2323	40.747	41.9989	51.1202	42.6898	44.3548
Esrrg	385	806	600	1728	1677	1071	41.4306	53.7637	52.0473	157.983	91.1907	83.8434	6.67374	8.66039	8.3839	25.4483	14.6892	13.5057
Ap2a2	1876	2504	2206	1726	3452	2696	201.88	167.028	191.36	157.8	187.71	211.057	35.6489	29.4945	33.7914	27.8651	33.1468	37.2694
Smchd1	1151	2053	1557	1726	2488	1439	123.861	136.944	135.063	157.8	135.291	112.652	6.41137	7.08856	6.99118	8.16814	7.00298	5.83117
Epb41	1009	1711	1306	1724	2286	1533	108.58	114.131	113.29	157.617	124.306	120.011	6.81096	7.15914	7.10636	9.88693	7.79742	7.52799
Vopp1	1540	2177	1819	1724	2963	2225	165.722	145.215	157.79	157.617	161.12	174.184	16.8743	14.7862	16.0666	16.049	16.4056	17.7359
Supt16	1174	1790	1420	1723	2413	1464	126.336	119.401	123.179	157.526	131.212	114.609	25.0717	23.6953	24.445	31.2613	26.0394	22.7445
Ash1l	1197	2101	1771	1720	2828	1795	128.811	140.146	153.626	157.252	153.779	140.522	8.68118	9.44506	10.3536	10.5979	10.3639	9.4704
Ago1	1278	2051	1737	1720	2227	1505	137.528	136.811	150.677	157.252	121.098	117.819	16.9369	16.8486	18.5563	19.366	14.9136	14.5097
Thrap3	1325	2266	1640	1718	2585	1661	142.586	151.152	142.263	157.069	140.565	130.032	15.4414	16.3691	15.4064	17.0098	15.2226	14.0818
Ip6k1	1569	2292	2030	1718	2913	2284	168.843	152.886	176.093	157.069	158.401	178.803	26.0279	23.5681	27.1456	24.2129	24.4182	27.5633
Qrich1	1495	2364	1906	1717	2300	1799	160.88	157.689	165.337	156.977	125.068	140.835	20.3182	19.9153	20.8811	19.8254	15.7954	17.7867
Tshz1	874	1247	1071	1717	2934	2458	94.0527	83.1803	92.9044	156.977	159.543	192.425	16.6288	14.7066	16.4258	27.7541	28.2077	34.0214
Uba2	1253	2033	1377	1716	2250	1499	134.838	135.61	119.449	156.886	122.349	117.349	22.35	22.478	19.7992	26.0046	20.2799	19.4513
Cnot6	964	1657	1256	1715	2005	1088	103.738	110.529	108.952	156.795	109.026	85.1742	15.6941	16.7215	16.483	23.7208	16.4942	12.8857
Sparc	1047	2174	1274	1714	2249	1374	112.67	145.015	110.514	156.703	122.294	107.564	29.7438	38.2828	29.1747	41.3683	32.2847	28.3959
Tomm70a	1639	2455	1857	1713	3135	2360	176.376	163.759	161.086	156.612	170.473	184.753	46.685	43.3454	42.638	41.4536	45.1225	48.9023
Armcx2	1224	1952	1453	1712	2519	1830	131.717	130.207	126.041	156.52	136.976	143.262	29.0637	28.7305	27.8114	34.5367	30.2242	31.6112
Trim33	1313	2219	1656	1708	2668	1802	141.294	148.017	143.65	156.155	145.079	141.07	14.4104	15.0961	14.6507	15.926	14.7964	14.3875
Spock2	2509	3578	2698	1708	4980	4521	269.998	238.668	234.039	156.155	270.799	353.927	48.7978	43.1354	42.2988	28.2224	48.9425	63.9666
Osbpl8	1446	2469	2135	1708	2657	1761	155.607	164.693	185.202	156.155	144.48	137.86	16.5521	17.5187	19.7002	16.6104	15.3686	14.6644
Lonrf2	1671	2472	1939	1703	4058	3328	179.819	164.893	168.199	155.697	220.663	260.533	23.9568	21.9682	22.4087	20.7431	29.3982	34.71
Chd8	1100	1940	1729	1703	2933	1891	118.373	129.406	149.983	155.697	159.488	148.037	7.16414	7.83189	9.07722	9.42307	9.65251	8.95946
Gm3756	1557	2361	1604	1702	2705	1985	167.552	157.489	139.14	155.606	147.09	155.396	123.654	116.228	102.686	114.838	108.554	114.683
Hist1h4k	1038	1545	1495	1701	1778	919	111.701	103.058	129.684	155.515	96.6828	71.9441	358.016	330.315	415.655	498.444	309.881	230.59
St8sia2	1384	2224	1758	1700	2946	2278	148.935	148.35	152.499	155.423	160.195	178.334	27.6625	27.5539	28.3244	28.8676	29.754	33.1229
Smc3	1156	2038	1430	1700	2321	1429	124.399	135.943	124.046	155.423	126.21	111.869	22.4507	24.5341	22.3869	28.0497	22.7774	20.1894
Rabep1	1520	2213	1987	1699	3234	2162	163.57	147.617	172.363	155.332	175.856	169.253	23.8162	21.4934	25.0966	22.6167	25.6051	24.6436
Rps27a	1581	2338	1490	1698	2761	1884	170.134	155.955	129.251	155.24	150.136	147.489	86.275	79.0845	65.543	78.7223	76.1337	74.7917
Hjurp	1061	2048	1702	1697	2187	1318	114.176	136.61	147.641	155.149	118.923	103.18	13.705	16.3978	17.7219	18.6231	14.2748	12.385
Pik3ca	1181	2021	1605	1696	2372	1504	127.09	134.809	139.226	155.057	128.983	117.741	13.9843	14.8338	15.3198	17.0618	14.1927	12.9556
Snrpn	1463	2415	1537	1690	3172	2696	157.436	161.091	133.328	154.509	172.485	211.057	72.9209	74.6137	61.7544	71.565	79.891	97.7567
Pcbp4	1773	2505	1956	1690	2565	2115	190.796	167.094	169.674	154.509	139.478	165.573	44.7038	39.1505	39.755	36.2017	32.6799	38.7941
Mta2	1204	1850	1397	1689	2046	1277	129.565	123.403	121.183	154.417	111.256	99.9701	31.6552	30.1498	29.6075	37.7272	27.182	24.4247
Gtf3c4	1362	2008	1795	1688	2442	1770	146.567	133.942	155.708	154.326	132.789	138.565	20.2721	18.5259	21.5364	21.3452	18.3664	19.1652
Fkbp8	1911	2535	1913	1688	2804	2242	205.646	169.095	165.944	154.326	152.474	175.515	45.4065	37.3362	36.6403	34.0751	33.6661	38.7537
Acat1	1685	2499	1719	1688	2676	2145	181.326	166.694	149.115	154.326	145.514	167.922	48.2507	44.3571	39.6795	41.066	38.721	44.6838
Nedd4l	1430	2244	1884	1688	2550	1894	153.885	149.684	163.428	154.326	138.662	148.272	10.6998	10.4078	11.3634	10.7305	9.64136	10.3096
Zfp148	1183	1882	1633	1684	2167	1526	127.305	125.538	141.655	153.96	117.836	119.463	13.3373	13.1522	14.8408	16.1299	12.3453	12.5158
Ncapd2	866	1613	1290	1683	1768	932	93.1919	107.594	111.902	153.869	96.139	72.9618	14.8702	17.1684	17.8557	24.5522	15.3405	11.6422
Gramd1a	1384	2337	2073	1683	2531	2096	148.935	155.888	179.823	153.869	137.629	164.086	28.4281	29.7553	34.324	29.3699	26.2701	31.32
Hipk1	1047	1718	1490	1678	2106	1460	112.67	114.598	129.251	153.412	114.518	114.296	10.3234	10.5001	11.8427	14.0564	10.4928	10.4725
Rpl39	1359	2178	1202	1674	2973	1617	146.244	145.282	104.268	153.046	161.664	126.587	101.984	101.312	72.7113	106.727	112.736	88.2755
Sox2ot	563	1019	722	1671	2145	1253	60.5855	67.9717	62.6302	152.772	116.639	98.0913	5.22559	5.86266	5.40195	13.1768	10.0603	8.46052
Avl9	1160	1887	1628	1671	2316	1470	124.83	125.871	141.222	152.772	125.938	115.079	14.532	14.6532	16.4402	17.7848	14.661	13.3969
Abce1	1422	2244	1688	1671	2494	1612	153.024	149.684	146.426	152.772	135.617	126.196	25.487	24.9308	24.3881	25.445	22.5878	21.0186
Psat1	803	1498	898	1671	1731	1062	86.4123	99.9231	77.8974	152.772	94.127	83.1388	20.3132	23.4892	18.3116	35.9125	22.1267	19.5437
Fry	1746	2836	2379	1667	4202	3191	187.89	189.173	206.367	152.406	228.493	249.808	6.3201	6.36326	6.94162	5.12651	7.68587	8.40284
Kif21a	1162	2148	1766	1666	2506	1661	125.045	143.281	153.192	152.315	136.269	130.032	19.309	22.1249	23.6554	23.5199	21.0422	20.079
Ttyh1	950	1958	1480	1663	2760	1739	102.231	130.607	128.383	152.04	150.081	136.138	16.0262	20.4745	20.1259	23.8345	23.5274	21.3416
H2afy2	1235	2180	1550	1661	2537	1729	132.901	145.415	134.455	151.858	137.955	135.355	61.1037	66.8577	61.8186	69.8196	63.4276	62.2322
Brsk1	1840	2660	1958	1658	3158	2478	198.006	177.433	169.848	151.583	171.723	193.991	48.2941	43.2765	41.4262	36.9715	41.8837	47.3148
Maz	1459	2366	1904	1657	2306	1851	157.006	157.822	165.163	151.492	125.394	144.906	52.7573	53.0317	55.4984	50.9045	42.1351	48.6915
Ipo9	1320	2071	1762	1652	2432	1737	142.048	138.145	152.846	151.035	132.245	135.981	17.2534	16.7794	18.565	18.345	16.0629	16.5166
Hmgb3	1118	2016	1251	1652	2196	1423	120.31	134.476	108.519	151.035	119.412	111.4	53.8541	60.1951	48.5759	67.6073	53.4523	49.8656
Gabarap	1477	2443	1468	1652	2360	1434	158.943	162.959	127.342	151.035	128.33	112.261	86.1945	88.3724	69.0577	81.906	69.5934	60.879
Tnrc6b	753	1460	1415	1651	2244	1507	81.0317	97.3883	122.745	150.943	122.023	117.976	3.42238	4.1132	5.18414	6.3751	5.15363	4.98271
Etnk1	1169	1995	1841	1650	3487	2340	125.798	133.075	159.698	150.852	189.613	183.187	8.88971	9.40394	11.2853	10.6602	13.3993	12.9452
Rbm25	1222	2196	1578	1650	2270	1330	131.502	146.483	136.884	150.852	123.436	104.119	7.56801	8.43017	7.87778	8.68162	7.10384	5.99213
Cic	1724	2838	2252	1647	2666	2100	185.523	189.307	195.351	150.578	144.97	164.399	18.0224	18.39	18.9772	14.6277	14.0829	15.9704
Nmnat2	1691	2413	2020	1645	3321	2539	181.972	160.958	175.226	150.395	180.587	198.766	31.4775	27.8425	30.3106	26.0154	31.238	34.3826
Gnai3	1147	1985	1437	1643	2195	1295	123.431	132.408	124.653	150.212	119.358	101.379	37.839	40.5911	38.2137	46.049	36.5905	31.0789
Eif3l	1321	1962	1481	1642	2246	1647	142.155	130.874	128.47	150.12	122.131	128.936	39.0644	35.9642	35.3037	41.2532	33.5618	35.4316
Nyap1	1875	2621	2022	1641	2931	2480	201.772	174.832	175.399	150.029	159.38	194.147	38.4768	33.3394	33.4476	28.6097	30.3928	37.0227
Nav3	2120	3425	2933	1641	3058	2370	228.137	228.462	254.424	150.029	166.286	185.536	15.0021	15.0235	16.7307	9.86579	10.9348	12.2007
Arid2	1085	1830	1614	1640	2084	1357	116.759	122.069	140.007	149.938	113.322	106.233	10.8744	11.369	13.0397	13.9646	10.5544	9.8941
Sez6	1421	1558	1821	1638	2981	2656	152.916	103.925	157.963	149.755	162.099	207.925	26.4607	17.9833	27.3341	25.9136	28.0496	35.9795
Dnmt3a	1612	2577	1930	1638	3738	2726	173.47	171.897	167.419	149.755	203.262	213.405	10.4236	10.3291	10.06	8.9986	12.2138	12.8233
Neto2	1956	2690	2251	1637	3286	2672	210.489	179.435	195.264	149.663	178.684	209.178	34.3431	29.2763	31.859	24.4189	29.1538	34.1292
Rlf	1167	1919	1496	1636	2318	1633	125.583	128.006	129.771	149.572	126.046	127.84	13.2304	13.4856	13.6716	15.7577	13.2792	13.4681
Irf2bpl	1499	2223	1768	1636	2704	2205	161.31	148.284	153.366	149.572	147.036	172.619	39.3631	36.1844	37.4246	36.4988	35.88	42.1227
Zmym3	1547	2540	1811	1633	2962	2297	166.476	169.429	157.096	149.298	161.065	179.821	20.755	21.1232	19.5856	18.6133	20.0805	22.4188
Fxyd6	1615	2396	1621	1632	3962	3264	173.793	159.824	140.614	149.206	215.443	255.523	42.3163	38.9149	34.2377	36.3297	52.4574	62.2164
Lcorl	645	935	838	1631	2334	1458	69.4096	62.3685	72.6927	149.115	126.917	114.14	3.68123	3.3078	3.85535	7.9085	6.73119	6.05355
Rlim	1216	2041	1684	1630	2378	1545	130.856	136.144	146.079	149.023	129.309	120.951	14.6749	15.2679	16.3821	16.7123	14.5014	13.564
Arhgef7	1475	2082	1841	1629	2879	2212	158.727	138.878	159.698	148.932	156.552	173.167	10.0773	8.81712	10.1389	9.4554	9.93919	10.994
Prkar2b	1827	2194	2187	1629	2593	1991	196.607	146.349	189.712	148.932	141	155.866	53.8354	40.0737	51.9475	40.7809	38.609	42.6796
Acin1	1125	2133	1616	1626	2248	1515	121.063	142.28	140.181	148.658	122.24	118.602	11.5003	13.5158	13.3163	14.1216	11.6121	11.2665
4930402H24Rik	1329	2138	1782	1625	2541	2055	143.016	142.614	154.58	148.566	138.173	160.876	13.4174	13.3797	14.5023	13.9381	12.963	15.093
Calu	1229	2160	1435	1625	2515	1582	132.255	144.081	124.48	148.566	136.759	123.847	28.3626	30.8988	26.6952	31.8607	29.3285	26.5595
Pcdhgc3	1116	1903	1476	1625	2444	1645	120.095	126.938	128.036	148.566	132.898	128.779	21.8394	23.0839	23.2836	27.017	24.1677	23.4186
D430041D05Rik	1917	2105	2425	1623	2949	2262	206.292	140.413	210.358	148.383	160.359	177.081	12.3981	8.43876	12.6425	8.91781	9.63751	10.6425
Arcn1	1252	2042	1571	1623	2441	1757	134.73	136.21	136.277	148.383	132.735	137.547	9.03319	9.13243	9.13692	9.9486	8.89942	9.22206
Dip2c	1404	2086	1860	1623	2793	2145	151.087	139.145	161.347	148.383	151.876	167.922	18.3469	16.8968	19.5928	18.0186	18.4427	20.3912
Eif5a	1701	2314	1517	1620	2209	1956	183.048	154.354	131.593	148.109	120.119	153.126	77.0079	64.9364	55.3609	62.3093	50.534	64.4198
Rnf14	1500	2204	1739	1620	3591	2810	161.418	147.016	150.85	148.109	195.269	219.981	45.9225	41.8254	42.9162	42.1363	55.553	62.5836
Ythdf2	1168	1832	1428	1619	2020	1358	125.691	122.202	123.873	148.018	109.842	106.311	27.4914	26.7284	27.0937	32.3748	24.0249	23.2527
Smarcc1	1046	1796	1466	1619	2120	1334	112.562	119.801	127.169	148.018	115.28	104.432	14.3721	15.2963	16.2371	18.8991	14.7191	13.3341
Ralgapa1	1392	2304	1879	1619	2899	2027	149.796	153.687	162.995	148.018	157.64	158.684	12.1637	12.4796	13.2355	12.0193	12.8006	12.8854
Mrfap1	1291	2076	1511	1617	2666	1608	138.927	138.478	131.072	147.835	144.97	125.883	84.3003	84.028	79.5342	89.7056	87.9671	76.385
Agap2	2323	3326	2570	1617	5247	4568	249.982	221.859	222.936	147.835	285.317	357.607	42.0775	37.3436	37.525	24.8838	48.0252	60.193
Nap1l1	1264	2103	1333	1616	2550	1487	136.021	140.279	115.632	147.743	138.662	116.41	27.237	28.0895	23.1541	29.5842	27.7657	23.31
Xrn2	1445	2280	1616	1615	2386	1597	155.499	152.086	140.181	147.652	129.744	125.021	39.0603	38.2029	35.2124	37.0892	32.5908	31.4045
Hist1h2bc	792	1740	1280	1615	1490	711	85.2286	116.066	111.034	147.652	81.0221	55.6607	73.7271	100.403	96.0503	127.727	70.0883	48.1494
Ccser2	1437	2112	1807	1613	2523	1814	154.638	140.88	156.749	147.469	137.194	142.009	17.7439	16.1652	17.9861	16.9213	15.7423	16.2948
Srsf6	1383	2325	1592	1611	2223	1555	148.827	155.088	138.099	147.286	120.881	121.733	30.9412	32.2427	28.7108	30.6209	25.1311	25.3084
Mlf2	1713	2513	1785	1611	2686	2241	184.339	167.628	154.841	147.286	146.057	175.437	44.8951	40.8251	37.7108	35.871	35.5717	42.727
Nedd9	989	1722	1179	1611	1846	1174	106.428	114.865	102.273	147.286	100.38	91.9068	16.692	18.0152	16.0403	23.1001	15.7435	14.4145
Ddx1	1345	2110	1453	1611	2439	1541	144.738	140.746	126.041	147.286	132.626	120.637	28.4917	27.7059	24.8113	28.9934	26.1075	23.7475
Lsm14b	1480	2210	1657	1610	2471	1846	159.266	147.417	143.737	147.195	134.366	144.514	55.0711	50.9739	49.7017	50.8973	46.4613	49.9704
Cdc42se2	1089	1842	1377	1610	2050	1351	117.189	122.869	119.449	147.195	111.473	105.763	32.0102	33.5617	32.6273	40.2062	30.4489	28.8892
Sorl1	770	955	1202	1609	2392	1666	82.8611	63.7026	104.268	147.103	130.07	130.423	7.31924	5.62694	9.21014	12.9939	11.4893	11.5205
Mcl1	1237	2097	1555	1608	2276	1422	133.116	139.879	134.889	147.012	123.763	111.321	38.9455	40.9242	39.4644	43.0111	36.2091	32.5692
Megf9	1569	2228	1920	1608	2420	1664	168.843	148.617	166.551	147.012	131.593	130.266	20.5255	18.0668	20.2469	17.8716	15.9972	15.8359
Psme4	1138	1948	1564	1608	2023	1225	122.462	129.94	135.67	147.012	110.005	95.8993	14.6101	15.5023	16.1859	17.539	13.124	11.4411
Nasp	1021	1980	1305	1605	1939	1179	109.872	132.075	113.203	146.738	105.437	92.2982	14.6145	17.5678	15.0576	19.5182	14.0247	12.277
Klhdc2	1299	1824	1639	1605	2543	1743	139.788	121.669	142.176	146.738	138.281	136.451	25.7057	22.3738	26.1449	26.9838	25.4287	25.0921
Zmynd8	1237	2015	1582	1604	2645	1949	133.116	134.409	137.231	146.646	143.828	152.578	12.0674	12.1847	12.4405	13.294	13.0385	13.8317
Tnrc6c	1401	2253	2059	1604	2754	2111	150.764	150.285	178.609	146.646	149.755	165.26	11.739	11.7017	13.9071	11.4184	11.6604	12.8677
Tubb4b	1392	2067	1556	1603	2471	1633	149.796	137.878	134.976	146.555	134.366	127.84	71.7412	66.0334	64.6437	70.1891	64.3516	61.2259
Nfix	1231	1257	2058	1603	1565	938	132.47	83.8473	178.522	146.555	85.1004	73.4315	18.0207	11.4062	24.2854	19.9367	11.5767	9.98932
Gm11223	1296	1489	1263	1602	2169	1543	139.465	99.3227	109.56	146.463	117.944	120.794	309.922	220.717	243.466	325.474	262.098	268.431
Cop1	1183	1895	1572	1601	2136	1362	127.305	126.405	136.364	146.372	116.15	106.624	7.26792	7.21653	7.7851	8.35648	6.63107	6.08726
Usp5	1500	2171	1742	1601	2701	2035	161.418	144.815	151.111	146.372	146.873	159.31	34.9313	31.3385	32.7008	31.6754	31.7838	34.4753
Atcay	1459	2109	1876	1600	3165	2398	157.006	140.679	162.734	146.281	172.104	187.728	39.2907	35.2051	40.7243	36.6068	43.0691	46.9789
Vps26b	1476	2163	1629	1600	2685	2003	158.835	144.281	141.308	146.281	146.003	156.805	31.1502	28.296	27.713	28.6881	28.6336	30.7521
Top1	1004	1750	1399	1599	2163	1261	108.042	116.733	121.357	146.189	117.618	98.7176	10.3628	11.1963	11.6398	14.0216	11.2812	9.4684
Amer2	1259	1939	1793	1599	2412	1629	135.483	129.34	155.535	146.189	131.158	127.527	12.7095	12.1332	14.5905	13.7138	12.3037	11.9631
Zmiz1	1340	2119	1845	1598	2819	2113	144.2	141.346	160.045	146.098	153.289	165.417	11.5148	11.2869	12.7801	11.6664	12.2406	13.209
Yme1l1	1147	1963	1576	1597	2326	1276	123.431	130.941	136.711	146.006	126.481	99.8919	15.4115	16.3492	17.0697	18.2303	15.7924	12.4725
Arrb1	1607	2488	2043	1596	3256	2545	172.932	165.96	177.221	145.915	177.052	199.236	15.4749	14.851	15.8587	13.0573	15.8436	17.8287
Zfp740	1023	1813	1490	1594	2056	1204	110.087	120.935	129.251	145.732	111.8	94.2553	21.6238	23.7546	25.3881	28.6254	21.9602	18.5141
9330159F19Rik	1445	1907	1892	1593	2514	1788	155.499	127.205	164.122	145.641	136.704	139.974	26.9636	22.0574	28.4589	25.2541	23.7046	24.2715
Nudt4	1184	1556	1417	1593	1986	952	127.412	103.792	122.918	145.641	107.993	74.5275	39.6923	32.3339	38.2923	45.3709	33.6427	23.2173
Atp6v1a	1478	1988	1716	1591	3592	2603	159.05	132.608	148.855	145.458	195.323	203.776	26.3154	21.9405	24.6286	24.0665	32.3169	33.7155
Ldhb	948	1650	1023	1589	2070	1335	102.016	110.062	88.7406	145.275	112.561	104.511	64.9784	70.1033	56.5227	92.5318	71.6948	66.5673
Trib2	947	1633	1215	1589	3163	2074	101.908	108.928	105.396	145.275	171.995	162.363	23.5083	25.1276	24.3127	33.5121	39.676	37.4541
Ppp1ca	1585	2186	1534	1589	2460	1724	170.565	145.816	133.068	145.275	133.768	134.964	123.687	105.74	96.4957	105.348	97.0037	97.8706
Gapvd1	1392	2209	1760	1588	2542	1924	149.796	147.35	152.672	145.184	138.227	150.621	10.8958	10.7179	11.105	10.5603	10.0543	10.9558
Nipbl	949	1677	1298	1588	2156	1255	102.124	111.863	112.596	145.184	117.237	98.2479	10.8377	11.8713	11.949	15.4074	12.4416	10.4264
Notch1	919	1501	1469	1587	1703	1039	98.8953	100.123	127.429	145.092	92.6045	81.3383	6.9488	7.03507	8.9537	10.1948	6.50678	5.71517
Mtss1	1592	2187	1945	1587	2723	2363	171.318	145.882	168.72	145.092	148.069	184.988	15.1008	12.8587	14.8717	12.7891	13.0515	16.3057
Paip2	851	1670	1070	1587	1902	1326	91.5777	111.396	92.8176	145.092	103.426	103.806	32.8353	39.9413	33.2799	52.023	37.0834	37.2198
Nras	1248	1827	1654	1585	2251	1585	134.3	121.869	143.477	144.909	122.403	124.082	25.1922	22.8604	26.9137	27.1824	22.9606	23.2756
Prkd3	963	1727	1373	1584	1601	906	103.63	115.198	119.102	144.818	87.058	70.9263	9.40639	10.4564	10.8107	13.1449	7.90215	6.4379
Nup205	1279	1990	1640	1582	2120	1366	137.636	132.742	142.263	144.635	115.28	106.938	14.79	14.2641	15.2872	15.5421	12.3877	11.4912
Tspan3	1214	2090	1401	1582	2603	1582	130.641	139.412	121.53	144.635	141.544	123.847	30.5664	32.6186	28.4348	33.8407	33.1175	28.9769
Sars	1289	2029	1449	1581	2381	1711	138.712	135.343	125.694	144.544	129.472	133.946	26.9762	26.3211	24.4446	28.1104	25.1794	26.0494
Rb1cc1	1109	1820	1587	1579	2326	1477	119.342	121.402	137.665	144.361	126.481	115.627	8.124	8.26425	9.37134	9.82714	8.61004	7.87115
Phf6	975	1685	1300	1577	2141	1311	104.922	112.397	112.769	144.178	116.422	102.632	15.1053	16.1815	16.2351	20.757	16.761	14.7757
Ep300	1080	1764	1537	1576	2138	1614	116.221	117.666	133.328	144.086	116.259	126.352	8.1427	8.24399	9.34126	10.095	8.14535	8.85254
Rpl36	1393	2091	1041	1576	2397	1677	149.903	139.479	90.302	144.086	130.342	131.284	371.048	345.244	223.52	356.65	322.629	324.961
Cenpb	1484	2442	1865	1575	2672	1991	159.696	162.892	161.78	143.995	145.296	155.866	32.6844	33.3385	33.111	29.4709	29.7372	31.9005
5031439G07Rik	1607	2339	2147	1572	2975	2134	172.932	156.021	186.243	143.721	161.772	167.061	18.0063	16.2455	19.3922	14.9647	16.8443	17.3949
Prpf19	1492	2345	1627	1572	2317	1759	160.557	156.422	141.135	143.721	125.992	137.704	22.0606	21.4924	19.392	19.7473	17.3114	18.9205
Thoc2	1037	1894	1476	1571	2028	1205	111.593	126.338	128.036	143.629	110.277	94.3336	8.81047	9.97458	10.1087	11.3398	8.70654	7.44778
Soga1	1275	2063	1863	1569	2886	2203	137.205	137.611	161.607	143.446	156.933	172.462	17.185	17.2358	20.2413	17.9667	19.6559	21.601
Rnf38	1036	1846	1439	1569	1821	1368	111.486	123.136	124.827	143.446	99.021	107.094	13.374	14.7716	14.9744	17.2081	11.8787	12.8472
Cadm4	1514	2006	1720	1569	2622	2052	162.924	133.809	149.202	143.446	142.577	160.641	75.393	61.9199	69.0431	66.3797	65.9774	74.3365
D10Wsu102e	960	1679	1480	1569	2045	1456	103.307	111.997	128.383	143.446	111.201	113.983	0.838677	0.909218	1.04225	1.16454	0.902763	0.925346
Arf4	1155	1807	1440	1569	2316	1476	124.292	120.535	124.913	143.446	125.938	115.549	34.4967	33.454	34.6693	39.8131	34.9536	32.0702
Fat4	1380	1460	2275	1567	4561	3595	148.504	97.3883	197.346	143.264	248.015	281.435	8.65158	5.67366	11.497	8.34626	14.4489	16.3959
Ptges3	1150	2019	1426	1567	2359	1501	123.754	134.676	123.699	143.264	128.276	117.506	55.8203	60.747	55.7957	64.6205	57.8601	53.0023
Ralgds	1499	2366	1871	1564	2744	2170	161.31	157.822	162.301	142.989	149.211	169.879	26.191	25.6247	26.3518	23.2163	24.2265	27.5822
Lrp8	1113	1623	1577	1563	2674	1709	119.772	108.261	136.798	142.898	145.405	133.789	11.3917	10.2969	13.011	13.5912	13.8296	12.7249
Atf7ip	1122	1762	1509	1563	2460	1763	120.74	117.533	130.899	142.898	133.768	138.017	5.82556	5.6708	6.31569	6.89462	6.45412	6.65911
Stag1	959	1676	1314	1563	2021	1263	103.2	111.796	113.984	142.898	109.896	98.8741	8.75985	9.48955	9.6752	12.1295	9.32828	8.39268
Hnrnpf	1035	1893	1248	1562	1912	1120	111.378	126.271	108.258	142.806	103.969	87.6794	36.5534	41.4412	35.5295	46.8679	34.1219	28.7756
Dync1li2	1232	2035	1581	1560	2535	1752	132.578	135.743	137.145	142.624	137.846	137.156	21.9973	22.5225	22.755	23.6641	22.8715	22.7569
Tspan7	1207	2019	1385	1557	3011	2357	129.887	134.676	120.142	142.349	163.73	184.518	18.3794	19.057	17.0005	20.1428	23.1682	26.1098
Syt6	1697	2772	1751	1557	1708	1260	182.617	184.904	151.891	142.349	92.8763	98.6393	31.3345	31.7269	26.0623	24.4251	15.9362	16.9251
Cdv3	1147	1822	1512	1555	2136	1370	123.431	121.535	131.159	142.166	116.15	107.251	16.6731	16.417	17.717	19.2039	15.6896	14.4875
Epb41l1	2090	2818	2493	1552	4631	3740	224.909	187.973	216.256	141.892	251.821	292.786	19.5064	16.3029	18.756	12.3063	21.8405	25.3934
Dpp8	1186	1945	1505	1552	2377	1643	127.628	129.74	130.552	141.892	129.255	128.623	9.31113	9.46523	9.52447	10.3518	9.42983	9.38371
Pacs2	1550	2548	2004	1551	2962	2431	166.798	169.963	173.838	141.801	161.065	190.311	23.8795	24.3325	24.8873	20.3008	23.0588	27.2457
Ccdc50	1058	1604	1634	1551	2226	1439	113.853	106.994	141.742	141.801	121.044	112.652	13.179	12.385	16.4072	16.414	14.0113	13.04
Pnrc1	978	1539	1277	1549	1619	1061	105.244	102.658	110.774	141.618	88.0368	83.0605	50.236	49.0014	52.8754	67.5981	42.0223	39.647
Tnpo2	1465	2210	1930	1548	2912	2214	157.651	147.417	167.419	141.526	158.347	173.323	25.0837	23.4553	26.6378	22.5181	25.1944	27.5773
Rnps1	1442	2256	1526	1548	2382	1673	155.176	150.485	132.374	141.526	129.527	130.971	80.821	78.3776	68.9446	73.7117	67.4618	68.2141
Gpr161	1273	1884	1656	1547	2451	1783	136.99	125.671	143.65	141.435	133.279	139.582	19.6768	18.051	20.6335	20.3153	19.1437	20.0492
Cdc42bpb	1475	2171	1832	1546	2998	2249	158.727	144.815	158.918	141.344	163.023	176.063	21.5224	19.6359	21.5482	19.1652	22.1048	23.873
Paics	1080	1908	1227	1545	2041	1178	116.221	127.272	106.437	141.252	110.984	92.2199	37.0248	40.5453	33.9078	44.9991	35.3565	29.3788
Kdm2a	1026	1863	1523	1545	2082	1376	110.41	124.27	132.113	141.252	113.213	107.72	7.7242	8.69387	9.24257	9.88192	7.92035	7.53606
Stip1	1199	1960	1403	1544	2211	1487	129.027	130.74	121.704	141.161	120.228	116.41	59.3772	60.1659	56.0073	64.9613	55.3282	53.5711
Zeb1	923	1832	1272	1543	2148	1345	99.3257	122.202	110.34	141.069	116.802	105.294	9.67521	11.9036	10.7481	13.7414	11.3776	10.2565
Mtmr4	1162	1867	1611	1540	1988	1482	125.045	124.537	139.747	140.795	108.102	116.019	20.0393	19.9578	22.3953	22.5633	17.324	18.5927
Gnl3l	1487	2164	1663	1539	3454	2641	160.019	144.348	144.258	140.704	187.819	206.751	28.7287	25.9153	25.8991	25.261	33.7198	37.1187
Wdr26	1098	1794	1433	1535	2183	1473	118.158	119.668	124.306	140.338	118.706	115.314	15.0558	15.2482	15.8392	17.882	15.1256	14.6934
Cst3	1079	2040	1140	1535	2132	1442	116.113	136.077	98.8898	140.338	115.932	112.887	91.7166	107.486	78.112	110.851	91.5737	89.1684
Srpk2	1160	1942	1455	1533	2499	1842	124.83	129.54	126.215	140.155	135.889	144.201	8.97991	9.31874	9.07954	10.0824	9.77547	10.3734
Tmbim6	1279	2044	1591	1533	2757	1915	137.636	136.344	138.012	140.155	149.918	149.916	30.0646	29.7824	30.1468	30.6149	32.7475	32.7471
Zfp422	928	1662	1117	1532	1699	1084	99.8638	110.863	96.8947	140.064	92.387	84.8611	27.5486	30.5828	26.7296	38.6383	25.4861	23.41
Ubqln1	1231	2057	1604	1532	2377	1785	132.47	137.211	139.14	140.064	129.255	139.739	30.0659	31.1418	31.5796	31.7893	29.3361	31.7156
Opa1	1288	1934	1626	1532	2586	1851	138.604	129.006	141.048	140.064	140.62	144.906	17.6005	16.3817	17.9109	17.7859	17.8565	18.4007
Adcy1	4872	4372	5998	1531	4143	3329	524.285	291.631	520.299	139.972	225.285	260.611	41.8691	23.2895	41.5508	11.1781	17.9911	20.8123
Lars2	462	877	1315	1530	1181	18332	49.7167	58.4997	114.07	139.881	64.2195	1435.12	4.48342	5.27547	10.2868	12.6144	5.79128	129.419
Mtmr3	1289	1839	1695	1529	2282	1832	138.712	122.669	147.034	139.789	124.089	143.418	18.2804	16.1662	19.3771	18.4224	16.3533	18.9007
H2afy	1063	1774	1228	1529	1771	1214	114.391	118.333	106.523	139.789	96.3021	95.0382	16.8	17.379	15.6445	20.5301	14.1434	13.9577
Eif3h	1282	1942	1308	1529	2315	1621	137.958	129.54	113.463	139.789	125.883	126.9	85.5821	80.3597	70.3865	86.718	78.0914	78.7222
Smarcad1	960	1612	1284	1526	1943	1229	103.307	107.527	111.381	139.515	105.655	96.2125	7.75464	8.07141	8.36069	10.4725	7.93087	7.22207
Zfp68	995	1597	1408	1525	1880	1110	107.074	106.527	122.138	139.424	102.229	86.8965	13.4481	13.3794	15.3401	17.5111	12.8396	10.9139
Phf3	1077	1899	1545	1523	2139	1441	115.898	126.671	134.022	139.241	116.313	112.809	8.16758	8.92681	9.4448	9.8126	8.19682	7.94989
Tecr	1860	2913	1921	1523	3305	2913	200.158	194.31	166.638	139.241	179.717	228.045	91.3546	88.6854	76.0557	63.5513	82.025	104.082
Luc7l	1089	1753	1490	1521	2458	1746	117.189	116.933	129.251	139.058	133.659	136.686	15.6065	15.5723	17.2128	18.5188	17.7999	18.2029
Srp54	1217	1841	1381	1519	2222	1488	130.964	122.803	119.795	138.875	120.826	116.488	13.312	12.4825	12.1768	14.1162	12.2816	11.8406
Sbno1	1042	1613	1453	1516	2138	1444	112.132	107.594	126.041	138.601	116.259	113.044	5.62542	5.39779	6.32324	6.95334	5.83247	5.67119
Nup153	1069	1824	1414	1516	2265	1377	115.037	121.669	122.658	138.601	123.164	107.799	16.3941	17.3391	17.4801	19.7522	17.5523	15.3625
Ephb2	986	1355	1407	1514	2657	2119	106.105	90.3843	122.051	138.418	144.48	165.886	8.41571	7.16881	9.68043	10.9786	11.4594	13.1572
Smpd3	1608	2201	1854	1514	2814	2317	173.04	146.816	160.826	138.418	153.018	181.387	33.0734	28.0612	30.7389	26.456	29.2465	34.6687
Phf14	1330	1931	1650	1513	2445	1615	143.124	128.806	143.13	138.327	132.952	126.431	8.92293	8.0303	8.92332	8.62385	8.2888	7.8822
Cyb5b	1265	1897	1436	1513	2435	1817	136.129	126.538	124.566	138.327	132.409	142.244	31.1223	28.9296	28.4788	31.6247	30.2717	32.5204
Mdh1	1363	2046	1448	1513	2698	1907	146.675	136.477	125.607	138.327	146.71	149.29	57.1387	53.166	48.9316	53.8865	57.1522	58.1573
4833439L19Rik	1058	1744	1251	1513	2036	1391	113.853	116.332	108.519	138.327	110.712	108.895	35.7243	36.5021	34.0504	43.4034	34.7387	34.1684
Usp4	1155	1902	1499	1512	2123	1614	124.292	126.872	130.031	138.235	115.443	126.352	14.4056	14.7046	15.0709	16.0217	13.38	14.6444
Dzip3	1323	2198	1666	1510	2535	1784	142.37	146.616	144.518	138.052	137.846	139.661	15.6778	16.1454	15.9143	15.2023	15.1796	15.3794
Dapk1	1359	2159	1797	1509	2294	1764	146.244	144.015	155.882	137.961	124.741	138.095	16.2278	15.9803	17.2971	15.3086	13.8417	15.3235
Vps13d	1114	1849	1727	1508	2516	1684	119.88	123.336	149.809	137.869	136.813	131.832	4.83951	4.97906	6.04777	5.56576	5.52312	5.32204
Mest	787	1646	1096	1507	2966	2214	84.6905	109.795	95.073	137.778	161.283	173.323	21.4678	27.8315	24.0996	34.9247	40.8829	43.9349
Scn3a	1191	2079	1836	1506	3285	2360	128.166	138.678	159.265	137.687	178.629	184.753	10.287	11.1308	12.7831	11.0512	14.3374	14.8289
Mllt11	1460	1828	1427	1506	3068	2286	157.113	121.935	123.786	137.687	166.829	178.96	65.8756	51.126	51.9018	57.7302	69.9494	75.0356
Ptgfrn	1659	2780	1868	1503	2082	1537	178.528	185.438	162.041	137.412	113.213	120.324	17.0612	17.7215	15.4855	13.1319	10.8193	11.4989
Fam49a	2204	1707	2846	1503	2120	1649	237.176	113.864	246.878	137.412	115.28	129.092	18.8295	9.03972	19.5997	10.9092	9.15209	10.2487
Klf7	1371	2232	1944	1502	2752	2025	147.536	148.884	168.633	137.321	149.646	158.527	18.1449	18.3107	20.7395	16.8886	18.4044	19.4967
Senp6	1125	1724	1444	1500	2141	1417	121.063	114.998	125.26	137.138	116.422	110.93	17.2553	16.3909	17.8535	19.5465	16.5937	15.811
Plxna1	1348	1992	1914	1498	4039	3810	145.061	132.875	166.031	136.955	219.63	298.266	16.0217	14.6758	18.3378	15.1265	24.2578	32.9431
Vdac3	1212	1777	1264	1496	2271	1544	130.426	118.534	109.646	136.772	123.491	120.872	24.0638	21.8697	20.2299	25.2348	22.7843	22.3012
Kcnq2	1416	2111	2041	1495	2779	2434	152.378	140.813	177.047	136.681	151.114	190.546	9.36388	8.65316	10.8798	8.39925	9.2862	11.7093
Nrcam	1528	2056	1927	1495	3426	2498	164.431	137.144	167.159	136.681	186.296	195.556	12.3095	10.2668	12.5137	10.2321	13.9464	14.6396
Ubap2l	1119	1928	1421	1494	2118	1505	120.418	128.606	123.265	136.59	115.171	117.819	6.4536	6.89243	6.60621	7.3203	6.17241	6.31433
Dhx30	1260	2145	1677	1494	2256	1733	135.591	143.081	145.472	136.59	122.675	135.668	12.7723	13.4778	13.7031	12.8664	11.5557	12.7796
Kdm5a	880	1556	1188	1493	1921	1217	94.6984	103.792	103.054	136.498	104.459	95.273	6.68869	7.33097	7.27883	9.64106	7.37807	6.72927
Irgq	1468	2104	1761	1493	2959	2149	157.974	140.346	152.759	136.498	160.902	168.235	25.9698	23.0718	25.1124	22.4393	26.4511	27.6566
Grb10	782	1752	1136	1493	2080	1183	84.1525	116.866	98.5428	136.498	113.105	92.6113	9.25871	12.858	10.842	15.0179	12.4441	10.1894
Pcna	850	1548	994	1491	1606	900	91.4701	103.258	86.225	136.315	87.3299	70.4566	38.1125	43.0243	35.9271	56.798	36.3874	29.3569
Arl8a	1417	2163	1657	1488	2396	2100	152.486	144.281	143.737	136.041	130.288	164.399	66.3271	62.7583	62.5216	59.174	56.6716	71.5088
Mast2	1188	1886	1595	1488	2499	2020	127.843	125.804	138.359	136.041	135.889	158.136	16.7224	16.4558	18.098	17.7948	17.7749	20.6849
Dyrk1a	1181	1832	1556	1488	2477	1702	127.09	122.202	134.976	136.041	134.692	133.241	15.4029	14.8106	16.3587	16.4878	16.3244	16.1485
Adgrl3	1301	1849	1623	1487	4340	3429	140.003	123.336	140.788	135.95	235.997	268.44	7.88749	6.94852	7.93171	7.65913	13.2956	15.1234
Wnk3	1150	1788	1546	1485	2391	1645	123.754	119.267	134.108	135.767	130.016	128.779	11.687	11.2633	12.6649	12.8215	12.2784	12.1616
Celf3	1436	2151	1588	1484	2067	1796	154.531	143.481	137.752	135.675	112.398	140.6	28.2351	26.2161	25.1693	24.7899	20.5368	25.6898
Plxnc1	743	1549	925	1484	3406	2475	79.9556	103.325	80.2396	135.675	185.209	193.756	9.57667	12.3757	9.61068	16.2505	22.1834	23.2071
Arih1	1211	1811	1511	1484	2346	1660	130.318	120.802	131.072	135.675	127.569	129.953	16.909	15.6743	17.0069	17.6042	16.5524	16.8617
Hist1h1b	718	1351	1180	1484	1452	609	77.2653	90.1175	102.36	135.675	78.9558	47.6757	103.991	121.289	137.765	182.605	106.266	64.1664
Dip2b	973	1506	1535	1484	2169	1455	104.706	100.457	133.154	135.675	117.944	113.905	10.2093	9.79492	12.9831	13.2289	11.5	11.1062
Dctn4	1261	1880	1531	1483	2229	1614	135.699	125.404	132.807	135.584	121.207	126.352	11.7072	10.8191	11.4578	11.6973	10.457	10.9009
Zmiz2	1634	2355	2033	1482	2303	2118	175.838	157.089	176.354	135.492	125.231	165.808	37.774	33.7462	37.8848	29.1069	26.9024	35.6193
Igsf3	1698	2398	1995	1474	2508	2094	182.725	159.957	173.057	134.761	136.378	163.929	21.5503	18.8651	20.4101	15.8935	16.0842	19.3335
Cep350	950	1675	1363	1473	2115	1326	102.231	111.73	118.234	134.67	115.008	103.806	6.18833	6.7633	7.15703	8.15191	6.96174	6.28366
Rimklb	1359	1989	1529	1473	2552	1876	146.244	132.675	132.634	134.67	138.771	146.863	26.0129	23.5992	23.5919	23.954	24.6835	26.1229
Cdkn1b	909	1567	1272	1472	1782	987	97.8192	104.526	110.34	134.578	96.9003	77.2674	21.4893	22.9626	24.2399	29.5646	21.2874	16.9744
Pa2g4	1136	1867	1365	1472	2066	1250	122.247	124.537	118.408	134.578	112.343	97.8564	43.5974	44.414	42.2281	47.9951	40.0654	34.8989
Cnih2	1644	2329	1555	1472	2680	2511	176.914	155.354	134.889	134.578	145.731	196.574	143.018	125.59	109.045	108.794	117.81	158.912
Appl1	1229	1982	1450	1471	2342	1647	132.255	132.208	125.781	134.487	127.352	128.936	15.1686	15.1632	14.4261	15.4246	14.6062	14.7879
Kmt5b	1027	1597	1354	1471	2257	1522	110.517	106.527	117.453	134.487	122.729	119.15	7.82923	7.54653	8.32058	9.52726	8.69435	8.44078
Gnal	3480	4376	3268	1469	3851	3498	374.489	291.898	283.484	134.304	209.407	273.841	65.0042	50.668	49.2075	23.3126	36.349	47.5337
Brd3	1018	1601	1336	1467	2222	1546	109.549	106.794	115.892	134.121	120.826	121.029	14.933	14.5575	15.7977	18.2826	16.4703	16.4979
Chd9	772	1537	1381	1466	2166	1369	83.0763	102.525	119.795	134.03	117.781	107.172	3.58892	4.42909	5.1752	5.79012	5.08818	4.62988
Scn3b	1176	1665	1603	1466	3846	3060	126.552	111.063	139.053	134.03	209.135	239.553	23.1737	20.3374	25.4629	24.5431	38.2961	43.8661
Hist1h2bg	852	1535	1146	1466	1516	680	91.6853	102.391	99.4103	134.03	82.4359	53.2339	148.358	165.681	160.858	216.876	133.391	86.139
Miat	668	2031	1665	1465	2256	1638	71.8847	135.476	144.431	133.938	122.675	128.231	7.73536	14.5783	15.5419	14.4128	13.2008	13.7987
Ube2e3	1328	2182	1476	1463	2442	1725	142.909	145.549	128.036	133.755	132.789	135.042	32.5532	33.1546	29.1654	30.4682	30.2481	30.7613
Lats1	998	1728	1364	1463	2181	1524	107.397	115.265	118.321	133.755	118.597	119.307	14.7179	15.7962	16.215	18.3302	16.2528	16.3501
Wsb1	1329	1804	1464	1463	1905	1276	143.016	120.335	126.995	133.755	103.589	99.8919	35.8706	30.1817	31.8524	33.5479	25.9816	25.0544
Prnp	1152	1501	1245	1462	2998	2464	123.969	100.123	107.998	133.664	163.023	192.895	52.9103	42.7329	46.0939	57.0482	69.5787	82.328
Armc10	1014	1628	1186	1462	1602	1053	109.118	108.595	102.88	133.664	87.1124	82.4343	32.0277	31.874	30.1967	39.2321	25.5686	24.1956
Ube2n	1221	2007	1422	1462	2681	1771	131.394	133.876	123.352	133.664	145.785	138.643	31.1287	31.7166	29.2234	31.6664	34.5381	32.846
Bod1l	932	1630	1355	1461	2043	1290	100.294	108.728	117.54	133.572	111.093	100.988	8.36134	9.06445	9.79909	11.1357	9.26159	8.41916
Sar1a	1288	1800	1444	1461	2137	1545	138.604	120.068	125.26	133.572	116.204	120.951	37.0599	32.1037	33.4921	35.7146	31.0706	32.3397
Copb2	1143	1680	1299	1460	2164	1452	123	112.063	112.682	133.481	117.672	113.67	19.3671	17.645	17.7425	21.0173	18.5282	17.898
Socs7	1149	1591	1636	1460	2229	1766	123.646	106.127	141.916	133.481	121.207	138.252	17.0194	14.6079	19.5341	18.3732	16.6837	19.0298
Mib1	1191	1896	1721	1460	2394	1658	128.166	126.471	149.289	133.481	130.179	129.797	12.3605	12.1971	14.3976	12.8731	12.5546	12.5178
Mdn1	830	1968	1719	1459	2111	1301	89.3178	131.274	149.115	133.39	114.79	101.849	4.09039	6.01182	6.82888	6.1087	5.25693	4.66427
Hnrnpa3	1287	1851	1501	1457	2226	1520	138.496	123.47	130.205	133.207	121.044	118.993	25.6665	22.8817	24.1299	24.6862	22.4321	22.0522
Atp1a3	1673	2582	2032	1457	5321	4609	180.035	172.231	176.267	133.207	289.341	360.816	30.2173	28.9074	29.5849	22.3576	48.5635	60.56
Sec16a	1180	1869	1507	1452	2312	1702	126.982	124.67	130.725	132.75	125.72	133.241	13.8189	13.5673	14.2263	14.4466	13.6816	14.5001
Pi4ka	1371	2224	1650	1452	2450	1940	147.536	148.35	143.13	132.75	133.224	151.873	22.9414	23.068	22.2563	20.6421	20.7159	23.6158
Ralgps2	1444	2048	1728	1451	2284	1534	155.391	136.61	149.896	132.658	124.198	120.089	12.8582	11.3041	12.4035	10.9771	10.277	9.93706
Ssb	1031	1890	1172	1451	2067	1285	110.948	126.071	101.666	132.658	112.398	100.596	51.3647	58.3663	47.0674	61.4159	52.036	46.5724
Mfge8	819	1674	1297	1449	2587	1423	88.1341	111.663	112.509	132.475	140.674	111.4	18.7759	23.7885	23.9687	28.2223	29.9689	23.7324
Map6	1920	2771	2304	1449	3735	3278	206.615	184.838	199.862	132.475	203.099	256.619	22.5759	20.1964	21.838	14.475	22.1918	28.0396
Rab11fip4	1627	2359	2060	1449	2861	2203	175.084	157.355	178.696	132.475	155.573	172.462	23.4981	21.1187	23.9828	17.7795	20.8795	23.1462
Cask	1683	2255	2059	1448	3388	2304	181.111	150.418	178.609	132.384	184.23	180.369	19.8043	16.4481	19.5308	14.4761	20.1454	19.7232
Rusc2	1602	2028	1806	1448	2931	2361	172.394	135.276	156.662	132.384	159.38	184.831	21.7587	17.0739	19.7731	16.7088	20.1161	23.3284
Lasp1	1386	2101	1568	1448	2939	2315	149.15	140.146	136.017	132.384	159.815	181.23	22.9638	21.5775	20.9418	20.3824	24.6058	27.903
Sp4	1022	1806	1370	1447	1949	1255	109.979	120.468	118.841	132.293	105.981	98.2479	19.0605	20.8783	20.5964	22.9276	18.3676	17.0274
Ptpro	1481	1618	1907	1446	2545	2261	159.373	107.928	165.424	132.201	138.39	177.003	23.7057	16.0535	24.6056	19.664	20.5846	26.3279
Lmo3	1480	1813	1735	1445	3589	2420	159.266	120.935	150.503	132.11	195.16	189.45	31.0157	23.5511	29.3093	25.7273	38.0058	36.8939
Nxf1	1124	2059	1333	1445	1994	1423	120.956	137.344	115.632	132.11	108.428	111.4	20.2267	22.9673	19.3364	22.0919	18.1318	18.6287
Lsamp	2143	2736	2775	1444	4611	3391	230.612	182.503	240.719	132.018	250.734	265.465	13.3976	10.6026	13.9847	7.66968	14.5665	15.4224
Dmxl1	935	1712	1399	1442	2024	1370	100.617	114.198	121.357	131.835	110.06	107.251	4.58957	5.20904	5.5356	6.01357	5.02028	4.89215
Cds2	1191	1758	1616	1439	3440	2716	128.166	117.266	140.181	131.561	187.058	212.622	14.0456	12.8511	15.3623	14.4177	20.4995	23.3011
Dctn2	1338	1996	1445	1439	2444	1759	143.985	133.142	125.347	131.561	132.898	137.704	30.0281	27.7668	26.1412	27.4371	27.716	28.7182
Hacd3	1187	1824	1413	1439	2473	1617	127.735	121.669	122.571	131.561	134.475	126.587	47.1522	44.9128	45.246	48.5645	49.6401	46.7283
Frmd4a	1553	1851	2082	1438	2355	1709	167.121	123.47	180.604	131.47	128.058	133.789	7.15722	5.28778	7.73465	5.63039	5.4843	5.72974
Ehmt1	999	1723	1354	1438	2028	1425	107.504	114.932	117.453	131.47	110.277	111.556	13.246	14.1611	14.4718	16.1988	13.5876	13.7452
Adcyap1r1	922	1781	1411	1437	2704	1682	99.2181	118.8	122.398	131.378	147.036	131.676	15.0308	17.9973	18.5423	19.9028	22.2748	19.9478
Tia1	857	1929	1576	1437	2128	1362	92.2233	128.673	136.711	131.378	115.715	106.624	5.85545	8.16969	8.68005	8.34148	7.34697	6.7698
Ube4b	1098	1671	1432	1436	2410	1814	118.158	111.463	124.22	131.287	131.049	142.009	16.6937	15.7478	17.5501	18.5486	18.515	20.0635
Epn1	1483	2159	1561	1434	2482	1987	159.588	144.015	135.41	131.104	134.964	155.553	56.793	51.2508	48.1885	46.6562	48.03	55.3568
Fbxw11	1236	1780	1505	1433	2280	1774	133.008	118.734	130.552	131.013	123.98	138.878	30.7391	27.4402	30.1715	30.2779	28.6527	32.0956
Phactr1	1411	1855	1654	1430	2517	2054	151.84	123.737	143.477	130.738	136.868	160.798	15.7986	12.8745	14.9284	13.603	14.2407	16.7306
Sept6	1132	1723	1290	1429	2139	1444	121.817	114.932	111.902	130.647	116.313	113.044	12.3271	11.6304	11.3238	13.2207	11.7702	11.4394
Ktn1	950	1751	1315	1428	2255	1417	102.231	116.799	114.07	130.555	122.621	110.93	7.91754	9.04579	8.83444	10.1112	9.49665	8.59124
AC149090.1	1561	2371	1862	1428	2544	2028	167.982	158.156	161.52	130.555	138.336	158.762	39.6371	37.3185	38.1123	30.8059	32.6417	37.4616
Hist2h2aa2	931	1587	1354	1427	1462	720	100.187	105.86	117.453	130.464	79.4995	56.3653	189.747	200.492	222.45	247.091	150.567	106.752
Ppp1r14b	1085	1713	1117	1426	1729	1004	116.759	114.264	96.8947	130.373	94.0183	78.5983	127.05	124.336	105.435	141.864	102.305	85.5259
Lrp6	810	1667	1331	1425	1963	1191	87.1656	111.196	115.458	130.281	106.743	93.2376	6.37548	8.13313	8.44487	9.52905	7.80738	6.8196
Zfp518b	926	1644	1275	1424	1849	1334	99.6486	109.662	110.6	130.19	100.544	104.432	14.4796	15.9346	16.071	18.9174	14.6096	15.1747
Aldoc	918	1997	1409	1424	2025	1078	98.7877	133.209	122.224	130.19	110.114	84.3914	30.2751	40.8239	37.4577	39.8988	33.7462	25.8631
Pcdh10	1966	3447	2412	1423	4836	3788	211.565	229.93	209.23	130.098	262.968	296.544	13.316	14.4719	13.1691	8.18846	16.5514	18.6647
Myo18a	1221	1803	1588	1423	2550	1893	131.394	120.268	137.752	130.098	138.662	148.194	8.19318	7.4994	8.58962	8.11239	8.64638	9.24074
Agfg1	1360	1985	1754	1421	2195	1510	146.352	132.408	152.152	129.915	119.358	118.211	17.4561	15.7929	18.1478	15.4956	14.2364	14.0995
Atrn	1347	2119	1736	1420	2832	2098	144.953	141.346	150.59	129.824	153.996	164.242	10.9746	10.7016	11.4014	9.8292	11.6593	12.4351
Atp6v1b2	1306	1707	1515	1419	2997	2162	140.541	113.864	131.419	129.733	162.969	169.253	26.4922	21.4636	24.7727	24.4548	30.7198	31.9043
Arl5a	958	1521	1499	1416	2053	1435	103.092	101.457	130.031	129.458	111.636	112.339	19.0594	18.7571	24.0398	23.9339	20.639	20.7689
Elf2	952	1648	1238	1416	1944	1138	102.446	109.929	107.391	129.458	105.709	89.0885	10.7128	11.4952	11.2298	13.5374	11.054	9.31596
Zfp91	865	1654	1197	1416	1985	1204	93.0842	110.329	103.834	129.458	107.939	94.2553	9.2658	10.9824	10.3359	12.8866	10.7445	9.38237
Nrxn1	3095	4524	3924	1415	5439	4133	333.059	301.77	340.389	129.367	295.758	323.553	16.0642	14.5551	16.4177	6.23966	14.2651	15.6057
Gpbp1	961	1658	1174	1413	1966	1178	103.415	110.596	101.839	129.184	106.906	92.2199	26.4827	28.3216	26.0792	33.0817	27.3766	23.6159
Ube2l3	1169	1745	1294	1413	1871	1428	125.798	116.399	112.249	129.184	101.74	111.791	48.217	44.6144	43.0236	49.5148	38.9957	42.8483
Luc7l3	710	1781	1136	1412	1902	1188	76.4044	118.8	98.5428	129.093	103.426	93.0028	10.498	16.3232	13.5398	17.7374	14.2107	12.7786
Faxc	1244	1942	1462	1411	2368	1770	133.869	129.54	126.822	129.001	128.765	138.565	16.0092	15.4915	15.1665	15.4271	15.3989	16.5708
Ptpra	1066	1700	1371	1410	2293	1578	114.714	113.397	118.928	128.91	124.687	123.534	10.5747	10.4533	10.9631	11.8833	11.494	11.3877
Wtap	890	1513	1180	1410	1682	1213	95.7745	100.924	102.36	128.91	91.4625	94.9599	16.9482	17.8594	18.1135	22.8119	16.1852	16.8041
Rrp1	1342	2032	1533	1409	2528	1920	144.415	135.543	132.981	128.818	137.466	150.307	43.2769	40.6183	39.8504	38.603	41.1944	45.0427
Sox1	722	1812	1037	1409	1419	813	77.6957	120.868	89.955	128.818	77.1613	63.6458	16.0794	25.0141	18.6165	26.6594	15.9688	13.1717
Atxn7l3	1417	1946	1761	1408	2554	2102	152.486	129.807	152.759	128.727	138.88	164.555	37.0022	31.4988	37.0684	31.2368	33.7004	39.9309
Smg7	1141	1940	1400	1406	2149	1531	122.785	129.406	121.444	128.544	116.857	119.855	19.3637	20.4079	19.1521	20.2719	18.4288	18.9015
Rrm1	744	1469	1065	1405	1573	779	80.0632	97.9886	92.3839	128.453	85.5354	60.9841	7.27054	8.89835	8.38939	11.6648	7.76747	5.53797
Dag1	1180	2165	1560	1404	2450	1785	126.982	144.415	135.323	128.361	133.224	139.739	19.9751	22.7175	21.2872	20.1921	20.9571	21.9819
Mat2a	994	1860	1179	1402	2045	1531	106.966	124.07	102.273	128.178	111.201	119.855	23.8444	27.6572	22.7982	28.573	24.7886	26.7175
Ergic1	1248	1816	1424	1402	2299	1870	134.3	121.135	123.526	128.178	125.013	146.393	20.8023	18.7632	19.1334	19.8541	19.3639	22.6755
Adh5	1082	1487	1037	1401	1686	1165	116.436	99.1893	89.955	128.087	91.68	91.2022	21.5303	18.3412	16.6337	23.6847	16.9527	16.8643
Ywhab	1481	2038	1459	1400	2873	2110	159.373	135.943	126.562	127.996	156.226	165.182	47.1239	40.1962	37.4221	37.8461	46.1933	48.8414
Kdm5c	1258	1509	1335	1400	2041	1316	135.376	100.657	115.805	127.996	110.984	103.023	19.0402	14.1571	16.2877	18.0022	15.6096	14.4899
Eif1ax	1295	1799	1587	1400	2392	1519	139.357	120.001	137.665	127.996	130.07	118.915	26.4636	22.7879	26.1422	24.306	24.7	22.5817
Tet3	939	1614	1579	1400	1992	1354	101.048	107.661	136.971	127.996	108.319	105.998	6.05256	6.44868	8.20432	7.6667	6.48814	6.34909
Zfand5	1110	1665	1529	1399	2148	1477	119.449	111.063	132.634	127.904	116.802	115.627	19.2878	17.9336	21.4167	20.653	18.8604	18.6706
Rpn2	1179	1882	1264	1398	2617	1873	126.874	125.538	109.646	127.813	142.305	146.628	28.6398	28.338	24.7509	28.8516	32.1231	33.0989
Srsf10	884	1679	1296	1398	1790	1029	95.1289	111.997	112.422	127.813	97.3353	80.5554	13.584	15.9927	16.0534	18.2511	13.8991	11.503
Cnot7	1107	1814	1317	1398	1949	1409	119.126	121.002	114.244	127.813	105.981	110.304	20.4649	20.7871	19.6261	21.9572	18.2067	18.9493
Tnik	1796	2276	2329	1397	2783	2038	193.271	151.819	202.03	127.721	151.332	159.545	10.0234	7.87361	10.4777	6.62386	7.84835	8.2743
Clip3	1060	1672	1362	1397	2070	1569	114.069	111.53	118.147	127.721	112.561	122.829	28.9882	28.343	30.0247	32.4578	28.6051	31.2146
Cyth2	1126	1739	1295	1397	1829	1278	121.171	115.999	112.335	127.721	99.456	100.048	35.173	33.6716	32.6082	37.0744	28.8697	29.0416
Crk	1117	1668	1331	1394	2105	1400	120.202	111.263	115.458	127.447	114.464	109.599	25.4128	23.5228	24.4098	26.9444	24.1996	23.1711
Jak2	1024	1555	1291	1394	1847	1296	110.195	103.725	111.988	127.447	100.435	101.458	21.9075	20.6213	22.2641	25.3374	19.9672	20.1705
Map9	1481	2086	1656	1393	3425	2626	159.373	139.145	143.65	127.356	186.242	205.577	23.8904	20.8582	21.5336	19.0909	27.9182	30.8165
Kpna4	1028	1652	1387	1392	2095	1414	110.625	110.196	120.316	127.264	113.92	110.695	12.3742	12.3261	13.4582	14.2354	12.7428	12.382
Ppm1a	1503	2170	1767	1392	2597	1992	161.741	144.748	153.279	127.264	141.218	155.944	12.6074	11.2829	11.9479	9.92004	11.0077	12.1556
Ptk2	1113	1686	1576	1392	1757	1279	119.772	112.463	136.711	127.264	95.5408	100.127	10.1476	9.52838	11.5827	10.7824	8.09462	8.48316
Rasgef1b	1172	2277	1375	1391	1554	1021	126.121	151.886	119.275	127.173	84.5022	79.9291	9.1359	11.0022	8.63999	9.21208	6.12113	5.78987
Rnu2-10	2312	2772	2338	1391	7195	5512	248.799	184.904	202.811	127.173	391.244	431.508	1302.61	968.086	1061.84	665.826	2048.4	2259.2
Psma3	1100	1625	1100	1391	1828	1399	118.373	108.395	95.42	127.173	99.4016	109.521	30.3988	27.8363	24.5044	32.6586	25.5269	28.1256
Agap3	1231	1825	1526	1390	2211	1783	132.47	121.735	132.374	127.081	120.228	139.582	24.8957	22.8783	24.8776	23.883	22.595	26.2324
Iws1	1029	1692	1446	1390	2186	1300	110.733	112.864	125.434	127.081	118.869	101.771	9.99121	10.1835	11.3177	11.4663	10.7253	9.1826
Amfr	1252	1791	1463	1389	2220	1750	134.73	119.467	126.909	126.99	120.717	136.999	32.6065	28.9127	30.7136	30.7333	29.2153	33.1556
Arpp19	1274	1767	1394	1388	2005	1533	137.097	117.867	120.923	126.898	109.026	120.011	27.6573	23.7778	24.3944	25.5998	21.9944	24.2104
Gtf2i	992	1736	1278	1387	2158	1456	106.751	115.799	110.861	126.807	117.346	113.983	10.4668	11.3539	10.8698	12.4333	11.5056	11.1759
2610507B11Rik	1029	1804	1484	1387	2184	1522	110.733	120.335	128.73	126.807	118.76	119.15	12.5861	13.6775	14.6318	14.4132	13.4985	13.5429
Ncs1	1580	2207	1846	1386	2919	2389	170.027	147.216	160.132	126.716	158.727	187.023	36.5413	31.639	34.4148	27.2331	34.1129	40.1941
Chn1	1364	2024	1550	1386	1969	1475	146.783	135.01	134.455	126.716	107.069	115.471	23.0609	21.2112	21.1242	19.9082	16.8215	18.1415
Ccng2	1047	1785	1330	1386	1668	974	112.67	119.067	115.371	126.716	90.7013	76.2497	20.643	21.8152	21.138	23.2165	16.618	13.9703
Cacnb3	1697	2207	1927	1386	2267	1962	182.617	147.216	167.159	126.716	123.273	153.595	45.5405	36.7123	41.6854	31.5999	30.7415	38.3031
Tle3	1195	1801	1614	1384	1417	819	128.596	120.134	140.007	126.533	77.0526	64.1155	11.0355	10.3093	12.0147	10.8584	6.61225	5.50206
Rpl38	1326	1909	1090	1384	2396	1570	142.693	127.339	94.5526	126.533	130.288	122.908	263.272	234.942	174.451	233.455	240.384	226.767
Btbd7	882	1569	1318	1384	1722	1092	94.9136	104.659	114.331	126.533	93.6376	85.4874	5.76772	6.35993	6.94765	7.68916	5.69018	5.19491
Mapk8ip3	1329	2190	1969	1384	2812	2255	143.016	146.082	170.802	126.533	152.909	176.533	9.82389	10.0345	11.7325	8.69163	10.5034	12.1262
Gm24950	2327	2878	2425	1383	7270	5578	250.413	191.975	210.358	126.441	395.323	436.675	1311.06	1005.1	1101.35	661.996	2069.75	2286.25
Uqcrc2	1143	1826	1161	1381	2191	1508	123	121.802	100.711	126.258	119.141	118.054	48.1976	47.7281	39.4637	49.4743	46.6852	46.2594
Kansl1	1030	1719	1374	1381	1922	1291	110.84	114.665	119.188	126.258	104.513	101.066	16.1246	16.6809	17.339	18.3675	15.2041	14.7027
Samd14	1260	1869	1598	1379	2498	1962	135.591	124.67	138.619	126.076	135.834	153.595	40.1275	36.8956	41.0238	37.3115	40.1996	45.4559
Atf2	1001	1570	1240	1378	2214	1537	107.719	104.726	107.564	125.984	120.391	120.324	13.1574	12.7917	13.1384	15.3883	14.7052	14.697
Vdac1	1333	1940	1358	1378	2773	1870	143.447	129.406	117.8	125.984	150.788	146.393	54.7506	49.3917	44.962	48.0856	57.5527	55.8753
Eif3f	1042	1546	1179	1377	1775	1325	112.132	103.125	102.273	125.893	96.5196	103.728	38.7864	35.671	35.3763	43.5464	33.3862	35.8796
Brd8	928	1681	1296	1377	1866	1271	99.8638	112.13	112.422	125.893	101.468	99.5004	9.39187	10.5455	10.5729	11.8398	9.54274	9.3577
Stard7	1112	1507	1356	1376	2335	1631	119.664	100.523	117.627	125.801	126.971	127.683	21.4953	18.057	21.1293	22.5977	22.8078	22.9357
Ap3d1	1292	1849	1633	1376	2489	2086	139.034	123.336	141.655	125.801	135.345	163.303	15.5973	13.8362	15.8913	14.1128	15.1834	18.3198
Ubtf	1015	1523	1359	1376	1981	1393	109.226	101.591	117.887	125.801	107.721	109.051	16.6706	15.5053	17.9925	19.2004	16.441	16.644
Phc2	1061	1697	1306	1375	1604	1150	114.176	113.197	113.29	125.71	87.2211	90.0279	16.1631	16.0245	16.0376	17.7959	12.3473	12.7446
Hsbp1	1296	2093	1208	1375	2847	2001	139.465	139.612	104.789	125.71	154.812	156.649	74.9409	75.02	56.3076	67.5497	83.1876	84.1744
Psmd1	1078	1721	1285	1374	2121	1558	116.006	114.798	111.468	125.618	115.334	121.968	15.9677	15.8015	15.3431	17.2909	15.8753	16.7885
Ist1	887	1638	1287	1374	1831	1342	95.4517	109.262	111.641	125.618	99.5647	105.059	13.6243	15.5954	15.9351	17.9301	14.2114	14.9955
Atp5o	1233	1831	1136	1374	2218	1661	132.685	122.136	98.5428	125.618	120.609	130.032	58.7363	54.0662	43.6223	55.608	53.3903	57.5616
Nes	1037	1797	1410	1373	2046	1007	111.593	119.868	122.311	125.527	111.256	78.8332	17.393	18.6826	19.0635	19.5647	17.3404	12.287
Adam22	1146	1776	1533	1372	2593	2021	123.323	118.467	132.981	125.436	141	158.214	8.59515	8.25668	9.26825	8.74238	9.82717	11.0269
Pdpk1	1045	1671	1434	1372	2374	1687	112.454	111.463	124.393	125.436	129.092	132.067	10.2839	10.1932	11.3757	11.471	11.8054	12.0775
Drd2	445	660	416	1371	1629	1529	47.8873	44.0248	36.0861	125.344	88.5805	119.698	18.8014	17.285	14.1681	49.2125	34.7784	46.9957
Daam1	1382	2037	1748	1371	2620	1955	148.72	135.877	151.631	125.344	142.468	153.047	18.3695	16.7832	18.7291	15.4822	17.5974	18.9041
Arel1	1436	2007	1706	1371	2470	1744	154.531	133.876	147.988	125.344	134.312	136.529	25.5676	22.1502	24.4851	20.7386	22.2223	22.5892
Arl4c	1128	1868	1524	1370	2417	1592	121.386	124.604	132.2	125.253	131.43	124.63	22.1024	22.6882	24.0714	22.8064	23.9311	22.693
Lzts1	1176	1760	1689	1370	1514	927	126.552	117.4	146.513	125.253	82.3272	72.5703	18.605	17.2596	21.5397	18.4141	12.1034	10.669
Zranb1	1127	1745	1369	1368	1973	1427	121.279	116.399	118.755	125.07	107.286	111.713	22.1635	21.2718	21.7022	22.8563	19.6064	20.4154
Pou6f1	1145	1770	1521	1368	1717	1218	123.216	118.067	131.94	125.07	93.3657	95.3513	17.7314	16.9904	18.9869	17.9983	13.4359	13.7216
Tardbp	804	1462	1178	1367	1958	1270	86.5199	97.5217	102.186	124.979	106.471	99.4221	11.098	12.5092	13.1075	16.0311	13.6571	12.753
Rbm6	1061	1705	1343	1367	1885	1137	114.176	113.731	116.499	124.979	102.501	89.0102	8.18819	8.15626	8.35479	8.96289	7.35091	6.38341
Rsf1	689	1257	1109	1365	2071	1195	74.1446	83.8473	96.2007	124.796	112.615	93.5508	3.89435	4.40398	5.05282	6.55474	5.91498	4.91364
Mycl	1057	1464	1373	1364	1797	1423	113.746	97.6551	119.102	124.704	97.7159	111.4	28.1688	24.184	29.4952	30.8827	24.1991	27.5879
Pak2	1016	1699	1259	1363	1809	1269	109.334	113.331	109.213	124.613	98.3684	99.3439	16.0903	16.6785	16.0725	18.3389	14.4766	14.6201
Mff	1155	1711	1427	1361	2185	1578	124.292	114.131	123.786	124.43	118.814	123.534	12.7387	11.6974	12.6869	12.7529	12.1773	12.6611
Tmem57	1061	1711	1284	1361	1903	1343	114.176	114.131	111.381	124.43	103.48	105.137	16.93	16.9234	16.5156	18.4505	15.344	15.5897
Hist1h2bq	627	1179	1023	1361	1239	590	67.4726	78.6444	88.7406	124.43	67.3734	46.1882	33.4852	39.0295	44.04	61.7518	33.4359	22.9222
Wdr47	1204	1717	1548	1360	2193	1560	129.565	114.531	134.282	124.339	119.249	122.125	26.6649	23.571	27.6357	25.5893	24.5419	25.1337
Slc35f1	1166	1543	1686	1360	1984	1453	125.475	102.925	146.253	124.339	107.884	113.748	25.3947	20.8308	29.5998	25.1646	21.8345	23.0213
Mboat2	1202	2039	1599	1360	1900	1231	129.349	136.01	138.706	124.339	103.317	96.369	13.5218	14.2181	14.4999	12.998	10.8004	10.0741
Dido1	918	1744	1407	1359	1979	1324	98.7877	116.332	122.051	124.247	107.613	103.65	7.42374	8.74219	9.17193	9.33697	8.08692	7.7891
D5Ertd579e	1029	1768	1275	1359	2381	1643	110.733	117.933	110.6	124.247	129.472	128.623	6.01154	6.40246	6.00437	6.74523	7.02889	6.98276
Zfp652	934	1632	1436	1359	1975	1321	100.509	108.861	124.566	124.247	107.395	103.415	6.50799	7.04879	8.06569	8.04501	6.95384	6.69611
Slc39a10	1126	1868	1519	1358	2240	1580	121.171	124.604	131.766	124.156	121.805	123.691	19.8804	20.4436	21.6188	20.3701	19.9844	20.2938
Rps21	1161	1913	877	1358	2489	1342	124.937	127.605	76.0758	124.156	135.345	105.059	154.244	157.537	93.9207	153.279	167.093	129.702
Celsr2	1270	1904	1844	1356	2444	1852	136.667	127.005	159.959	123.973	132.898	144.984	11.8707	11.0314	13.8937	10.7681	11.5433	12.5931
Mark3	1204	1838	1503	1356	2209	1610	129.565	122.603	130.378	123.973	120.119	126.039	13.3572	12.6394	13.4411	12.7807	12.3834	12.9937
Ssr1	1047	1708	1294	1355	2271	1531	112.67	113.931	112.249	123.881	123.491	119.855	10.8014	10.9223	10.7611	11.8763	11.8388	11.4902
Uck2	1118	1648	1294	1354	1856	1478	120.31	109.929	112.249	123.79	100.924	115.705	22.0187	20.1187	20.5433	22.6556	18.4708	21.176
Puf60	1183	1811	1351	1354	1997	1468	127.305	120.802	117.193	123.79	108.591	114.923	26.8123	25.4426	24.6826	26.072	22.871	24.2044
Mex3c	950	1787	1389	1351	1609	1092	102.231	119.201	120.489	123.516	87.493	85.4874	27.3492	31.8889	32.2337	33.0433	23.4064	22.8698
Ss18l1	1228	1630	1444	1350	2269	1812	132.147	108.728	125.26	123.424	123.382	141.853	30.4277	25.0352	28.8419	28.4191	28.4094	32.6624
Dnajb6	1076	1711	1096	1349	2209	1374	115.79	114.131	95.073	123.333	120.119	107.564	19.101	18.8273	15.6834	20.3452	19.8151	17.7439
Tsc2	1227	1918	1617	1349	2345	1760	132.04	127.939	140.267	123.333	127.515	137.782	13.7255	13.2993	14.5808	12.8205	13.2552	14.3224
Smad4	1044	1595	1300	1349	1621	1113	112.347	106.393	112.769	123.333	88.1455	87.1314	30.2658	28.662	30.3796	33.2254	23.7461	23.4729
Ankfy1	853	1528	1167	1347	2075	1453	91.7929	101.924	101.232	123.15	112.833	113.748	8.10033	8.99437	8.93328	10.8675	9.95701	10.0378
9930021J03Rik	1025	1722	1357	1347	1818	1309	110.302	114.865	117.714	123.15	98.8578	102.475	13.5606	14.1216	14.4718	15.1402	12.1537	12.5984
Lypd1	1007	1481	674	1346	2460	1736	108.365	98.7891	58.4664	123.059	133.768	135.903	15.3971	14.0365	8.30725	17.4849	19.0065	19.3099
Rcc2	1055	1509	1207	1346	1684	1054	113.53	100.657	104.702	123.059	91.5713	82.5126	27.3238	24.2255	25.199	29.617	22.0388	19.8586
Slc6a6	1152	1814	1401	1346	2458	1873	123.969	121.002	121.53	123.059	133.659	146.628	14.6587	14.3079	14.3704	14.5511	15.8046	17.3381
Exoc5	1190	1848	1459	1346	1885	1174	128.058	123.27	126.562	123.059	102.501	91.9068	7.11908	6.85288	7.03589	6.84115	5.69831	5.10934
Vezf1	716	1378	1100	1346	1585	1061	77.0501	91.9185	95.42	123.059	86.1879	83.0605	16.7464	19.9779	20.739	26.746	18.7324	18.0527
Cstf2t	1053	1536	1311	1345	2069	1448	113.315	102.458	113.723	122.967	112.507	113.357	30.2174	27.3221	30.3262	32.7912	30.0017	30.2285
Scg2	415	348	361	1344	3889	2713	44.6589	23.2131	31.3151	122.876	211.473	212.388	17.757	9.22986	12.4513	48.8571	84.0847	84.4484
Gm23849	2253	2797	2378	1343	7239	5434	242.449	186.572	206.281	122.784	393.637	425.402	1269.37	976.817	1080	642.85	2060.93	2227.23
Clta	1218	1783	1193	1341	2233	1675	131.071	118.934	103.487	122.601	121.424	131.128	72.8173	66.0743	57.493	68.1119	67.458	72.8487
Erc1	1446	2099	1784	1341	2832	2222	155.607	140.012	154.754	122.601	153.996	173.95	9.56344	8.60502	9.51103	7.53497	9.46447	10.6908
Pink1	1114	1638	1287	1340	2144	1574	119.88	109.262	111.641	122.51	116.585	123.221	44.8483	40.876	41.7663	45.8324	43.6157	46.0983
Wac	947	1667	1187	1340	1900	1364	101.908	111.196	102.967	122.51	103.317	106.781	17.093	18.6508	17.2705	20.5485	17.3292	17.9103
Kdm2b	1058	1336	1461	1339	1976	1463	113.853	89.117	126.735	122.419	107.449	114.531	10.4751	8.19919	11.6602	11.2631	9.88586	10.5374
Shprh	891	1453	1314	1339	1816	1251	95.8821	96.9214	113.984	122.419	98.7491	97.9347	6.81659	6.89047	8.10348	8.70316	7.02041	6.96251
Brox	1130	1911	1414	1337	2228	1443	121.601	127.472	122.658	122.236	121.153	112.965	24.2717	25.4435	24.4827	24.3984	24.1821	22.548
Tet1	890	1513	1299	1337	2216	1595	95.7745	100.924	112.682	122.236	120.5	124.865	6.19619	6.52932	7.29005	7.90812	7.79582	8.07821
Hsdl1	1122	1746	1276	1337	2196	1855	120.74	116.466	110.687	122.236	119.412	145.219	37.3232	36.0018	34.2155	37.7854	36.9127	44.8899
Prpf40a	907	1588	1129	1336	1694	983	97.6039	105.926	97.9356	122.144	92.1151	76.9543	9.33294	10.1287	9.36466	11.6795	8.8081	7.35842
Strip1	1075	1703	1383	1336	2397	1828	115.683	113.597	119.969	122.144	130.342	143.105	21.2145	20.8321	22.0005	22.3995	23.9029	26.2434
Foxg1	846	1390	1180	1335	1325	795	91.0396	92.719	102.36	122.053	72.0499	62.2367	21.6658	22.0654	24.3597	29.0464	17.1466	14.8112
Zfp41	833	1374	1090	1335	1631	1212	89.6407	91.6517	94.5526	122.053	88.6893	94.8816	10.4294	10.6634	11.0009	14.2005	10.3187	11.0392
Wdr1	1385	2210	1559	1332	2678	1873	149.042	147.417	135.236	121.779	145.622	146.628	16.7482	16.5655	15.1968	13.6845	16.3639	16.4769
Pcgf3	934	1664	1309	1332	1986	1359	100.509	110.996	113.55	121.779	107.993	106.39	10.5312	11.6299	11.8975	12.7597	11.3153	11.1473
Gad1	737	1446	972	1331	3376	2299	79.3099	96.4544	84.3166	121.687	183.578	179.978	10.3822	12.6266	11.0376	15.9297	24.0316	23.5604
Gars	1264	1961	1426	1331	2158	1629	136.021	130.807	123.699	121.687	117.346	127.527	43.6106	41.9388	39.6598	39.0148	37.623	40.887
Hist1h2bk	664	1277	1050	1331	1363	540	71.4543	85.1814	91.0827	121.687	74.1162	42.274	150.114	178.953	191.35	255.645	155.706	88.8109
Capza2	1239	1713	1410	1330	2162	1339	133.331	114.264	122.311	121.596	117.564	104.824	22.6369	19.3997	20.7659	20.6444	19.9599	17.7969
Narf	1051	1620	1414	1330	1803	1250	113.1	108.061	122.658	121.596	98.0422	97.8564	23.5331	22.4846	25.5219	25.3008	20.4	20.3613
Sorbs2	901	1498	1205	1329	1851	1431	96.9583	99.9231	104.528	121.504	100.652	112.026	3.48132	3.58777	3.75313	4.36266	3.61396	4.02234
Bcor	983	1868	1286	1328	1720	1115	105.782	124.604	111.555	121.413	93.5289	87.2879	12.2066	14.3785	12.8727	14.0103	10.7926	10.0725
Tax1bp1	962	1532	1214	1328	2011	1308	103.523	102.191	105.309	121.413	109.353	102.397	10.3616	10.2283	10.5404	12.1522	10.9451	10.2489
Kif3a	1118	1780	1299	1327	2444	1746	120.31	118.734	112.682	121.321	132.898	136.686	33.5499	33.1103	31.4229	33.832	37.0602	38.1165
Atp8a1	1696	1770	2365	1325	2728	2169	182.51	118.067	205.153	121.139	148.341	169.8	12.7826	8.26913	14.3685	8.48429	10.3895	11.8925
Epha3	1009	1299	1685	1325	1500	787	108.58	86.6489	146.166	121.139	81.5659	61.6104	19.1872	15.3117	25.829	21.4064	14.4135	10.8872
Ikbkap	1129	1634	1497	1324	2409	1630	121.494	108.995	129.858	121.047	130.995	127.605	16.4203	14.731	17.5507	16.3599	17.7044	17.2462
Eif4g3	1074	1688	1471	1323	2655	1839	115.575	112.597	127.603	120.956	144.372	143.966	10.447	10.1778	11.5342	10.9334	13.05	13.0133
Dlg4	1955	2548	1859	1323	3428	2728	210.381	169.963	161.26	120.956	186.405	213.562	42.2283	34.1153	32.3685	24.2786	37.4157	42.8667
Fam171a2	1536	2045	1693	1322	2644	2235	165.292	136.41	146.86	120.864	143.773	174.967	52.9951	43.7353	47.0856	38.751	46.096	56.0972
Pkd1	933	1938	1619	1322	2074	1594	100.402	129.273	140.441	120.864	112.778	124.787	5.76525	7.42308	8.06436	6.94024	6.47594	7.16546
Sel1l	1158	1894	1472	1319	2476	1814	124.615	126.338	127.689	120.59	134.638	142.009	14.5663	14.7677	14.9257	14.0959	15.7379	16.5996
Sub1	1291	1877	1298	1319	2793	2057	138.927	125.204	112.596	120.59	151.876	161.033	35.3504	31.8585	28.6503	30.6845	38.6452	40.9752
Dtx1	1559	2029	1729	1318	2311	2041	167.767	135.343	149.983	120.499	125.666	159.78	31.8343	25.6818	28.4598	22.865	23.8455	30.3188
Mkln1	803	1540	1239	1318	2209	1433	86.4123	102.725	107.478	120.499	120.119	112.183	2.9856	3.54921	3.71342	4.16331	4.1502	3.87598
Psmc6	1054	1605	1130	1318	1786	1162	113.423	107.06	98.0224	120.499	97.1178	90.9673	32.4251	30.6062	28.0224	34.4479	27.7638	26.0055
Rnf157	1292	1739	1652	1317	2343	1958	139.034	115.999	143.304	120.407	127.406	153.282	14.5784	12.163	15.0261	12.6253	13.3591	16.0724
Rundc3a	1422	2113	1506	1316	2321	1743	153.024	140.946	130.639	120.316	126.21	136.451	52.0313	47.9246	44.4198	40.9098	42.9138	46.3961
Elavl1	1019	1461	1250	1315	2071	1361	109.656	97.455	108.432	120.224	112.615	106.546	10.5815	9.40413	10.4634	11.6013	10.8671	10.2814
Rrn3	1032	1807	1373	1315	2104	1264	111.055	120.535	119.102	120.224	114.41	98.9524	25.7192	27.9145	27.5826	27.8426	26.496	22.9163
Satb2	1804	585	2878	1314	331	60	194.132	39.022	249.653	120.133	17.9989	4.69711	28.5993	5.74868	36.7786	17.6978	2.65157	0.691972
Myl6	1255	1781	1024	1314	2022	1541	135.053	118.8	88.8274	120.133	109.951	120.637	42.3762	37.2766	27.8718	37.6947	34.4998	37.853
Exoc3	1207	1769	1335	1314	2138	1516	129.887	118	115.805	120.133	116.259	118.68	21.6443	19.6634	19.2976	20.0188	19.3732	19.7768
Fbxl19	1405	2119	1644	1313	2506	1850	151.195	141.346	142.61	120.042	136.269	144.828	33.2881	31.1199	31.398	26.4292	30.0021	31.8863
Mtus1	787	1416	1083	1312	1764	1168	84.6905	94.4533	93.9453	119.95	95.9215	91.4371	8.4035	9.37223	9.32182	11.9022	9.51791	9.07294
Zfp26	797	1530	1342	1312	1798	1088	85.7666	102.058	116.412	119.95	97.7703	85.1742	6.05953	7.21051	8.2247	8.47464	6.90761	6.01768
Hist1h3i	721	1354	1070	1312	1033	666	77.5881	90.3176	92.8176	119.95	56.1717	52.1379	188.779	219.751	225.834	291.849	136.671	126.856
Pik3r1	1390	1334	2010	1311	3255	2446	149.58	88.9836	174.358	119.859	176.998	191.485	14.8408	8.82861	17.2992	11.8919	17.5611	18.9985
Nexmif	1537	1712	1958	1310	3850	2798	165.399	114.198	169.848	119.767	209.352	219.042	14.3426	9.90269	14.7284	10.3856	18.154	18.9943
Prpf4b	896	1546	1213	1309	1871	1180	96.4202	103.125	105.222	119.676	101.74	92.3765	11.4377	12.2331	12.4819	14.1964	12.0688	10.9581
Chtf8	1142	1777	1298	1308	1840	1211	122.893	118.534	112.596	119.584	100.054	94.8033	40.4785	39.0427	37.0868	39.3888	32.9559	31.2264
Stt3b	1192	1983	1523	1308	2160	1601	128.273	132.275	132.113	119.584	117.455	125.335	30.3893	31.3373	31.2991	28.3308	27.8263	29.6931
Cdc23	1019	1621	1097	1308	1831	1230	109.656	108.128	95.1598	119.584	99.5647	96.2907	11.5428	11.3819	10.0168	12.5878	10.4805	10.1359
Dnm1l	1114	1788	1434	1306	2556	1759	119.88	119.267	124.393	119.402	138.988	137.704	23.0405	22.9228	23.9079	22.9486	26.7131	26.4662
Cggbp1	881	1516	1170	1306	1876	1185	94.806	101.124	101.492	119.402	102.012	92.7679	20.9655	22.3626	22.4441	26.4046	22.559	20.5148
Supt5	1134	1799	1378	1305	2101	1608	122.032	120.001	119.535	119.31	114.247	125.883	21.1714	20.8191	20.7382	20.6992	19.8207	21.8394
Clcn3	1161	1593	1481	1304	2715	1788	124.937	106.26	128.47	119.219	147.634	139.974	7.31869	6.22459	7.52563	6.9837	8.64825	8.19951
Marf1	891	1462	1355	1304	1757	1228	95.8821	97.5217	117.54	119.219	95.5408	96.1342	9.44373	9.60521	11.5769	11.7422	9.41011	9.46855
Smc4	577	1176	855	1302	1212	539	62.092	78.4443	74.1674	119.036	65.9052	42.1957	11.9179	15.0565	14.2356	22.8476	12.6498	8.09898
Pogz	872	1495	1248	1302	2001	1485	93.8375	99.723	108.258	119.036	108.809	116.253	10.1798	10.8183	11.7442	12.9134	11.804	12.6116
Dpf1	1348	1948	1478	1302	2068	1811	145.061	129.94	128.21	119.036	112.452	141.774	26.983	24.1704	23.8485	22.1421	20.9174	26.3717
Med13l	1004	1686	1559	1300	2207	1537	108.042	112.463	135.236	118.853	120.011	120.324	7.00345	7.29004	8.7662	7.70422	7.77926	7.79959
Efnb2	902	1236	1324	1298	1835	1595	97.0659	82.4465	114.851	118.67	99.7823	124.865	14.1599	12.0272	16.7543	17.3115	14.5561	18.2151
Sbf1	1265	1904	1652	1297	2493	1988	136.129	127.005	143.304	118.579	135.562	155.631	19.9427	18.6061	20.9938	17.3716	19.8597	22.7997
Pgk1	1130	1844	1184	1296	2113	1567	121.601	123.003	102.707	118.487	114.899	122.673	54.1896	54.8141	45.7694	52.8018	51.2028	54.667
Taf1	979	1567	1280	1295	2019	1315	105.352	104.526	111.034	118.396	109.788	102.945	12.3104	12.2138	12.9743	13.8345	12.8287	12.0291
Cnot2	905	1679	1100	1295	1665	1083	97.3887	111.997	95.42	118.396	90.5381	84.7828	23.8932	27.4771	23.4102	29.0471	22.2125	20.8005
Smarcd1	1123	1717	1398	1295	1865	1463	120.848	114.531	121.27	118.396	101.414	114.531	30.0169	28.4479	30.1217	29.4078	25.1897	28.4479
N4bp2l2	829	1509	1169	1293	1681	1057	89.2102	100.657	101.405	118.213	91.4082	82.7474	5.10648	5.76169	5.80455	6.76663	5.23229	4.73654
Carmil1	817	1471	977	1293	1689	1215	87.9189	98.122	84.7503	118.213	91.8432	95.1165	9.79379	10.9304	9.44083	13.1684	10.2309	10.5956
Slain1	1080	1785	1291	1292	1640	1103	116.221	119.067	111.988	118.122	89.1787	86.3485	35.39	36.2568	34.1012	35.9688	27.1555	26.2937
Parp6	1120	1827	1422	1292	1992	1453	120.525	121.869	123.352	118.122	108.319	113.748	15.5256	15.6987	15.8897	15.216	13.9533	14.6526
Pou3f2	1040	1566	1770	1290	1439	611	111.916	104.459	153.539	117.939	78.2489	47.8322	20.0316	18.6968	27.4816	21.1095	14.0055	8.56134
Eif3d	1044	1641	1187	1290	1971	1421	112.347	109.462	102.967	117.939	107.178	111.243	22.6141	22.0334	20.726	23.7397	21.5736	22.3919
Chchd2	1105	1544	1049	1286	1690	1116	118.911	102.991	90.996	117.573	91.8976	87.3662	52.4068	45.3907	40.104	51.8171	40.5013	38.5043
Copg1	1220	1830	1498	1286	2344	1767	131.286	122.069	129.945	117.573	127.46	138.33	11.9232	11.0861	11.8014	10.6778	11.5757	12.5629
Sec61a1	1045	1718	1336	1286	2254	1574	112.454	114.598	115.892	117.573	122.566	123.221	16.7045	17.0229	17.2151	17.4648	18.2065	18.3037
Mex3d	1217	1745	1364	1286	1684	1246	130.964	116.399	118.321	117.573	91.5713	97.5433	40.0991	35.6396	36.2281	35.9991	28.0378	29.8663
Ralgapb	1049	1606	1421	1285	2185	1566	112.885	107.127	123.265	117.482	118.814	122.595	8.68879	8.24562	9.48779	9.04261	9.14519	9.43616
Maged2	1100	1630	1269	1283	2681	1758	118.373	108.728	110.08	117.299	145.785	137.625	36.5462	33.5684	33.9858	36.2145	45.0094	42.4901
Trim32	1396	1988	1440	1283	2833	2191	150.226	132.608	124.913	117.299	154.051	171.523	46.524	41.0679	38.6849	36.3267	47.7085	53.1195
Sqstm1	1127	1564	1280	1283	2437	1883	121.279	104.326	111.034	117.299	132.517	147.411	36.1378	31.0863	33.0853	34.952	39.4867	43.9246
Smarcb1	1003	1478	1077	1282	1664	1283	107.935	98.589	93.4249	117.207	90.4837	100.44	13.6109	12.4324	11.7812	14.7802	11.4103	12.6658
Abat	1238	2202	1241	1282	2962	2157	133.223	146.883	107.651	117.207	161.065	168.861	17.1946	18.9575	13.8941	15.1274	20.788	21.7942
Vps41	1197	1731	1464	1281	2135	1552	128.811	115.465	126.995	117.116	116.095	121.499	19.1456	17.1619	18.8756	17.4072	17.2556	18.0586
Mkl2	1256	1809	1230	1280	2811	2149	135.16	120.668	106.697	117.024	152.854	168.235	15.0345	13.4225	11.8684	13.0172	17.0027	18.7135
Klhl23	1279	1788	1505	1279	3183	2251	137.636	119.267	130.552	116.933	173.083	176.22	27.9463	24.2167	26.508	23.7428	35.1437	35.7807
Nfasc	1177	1854	1621	1277	2113	1818	126.659	123.67	140.614	116.75	114.899	142.322	8.95434	8.743	9.94093	8.25382	8.12295	10.0617
Gucy1b1	1928	2814	1955	1277	1982	1732	207.476	187.706	169.587	116.75	107.776	135.59	52.8331	47.7988	43.185	29.7301	27.4448	34.5276
Ldha	1331	1809	1418	1277	2678	1931	143.231	120.668	123.005	116.75	145.622	151.169	43.2723	36.4556	37.1617	35.272	43.9946	45.6703
Zfp871	808	1372	1226	1277	1623	1055	86.9504	91.5183	106.35	116.75	88.2543	82.5908	16.1738	17.0235	19.7824	21.7169	16.4163	15.3629
Purb	901	1475	1143	1276	1779	1080	96.9583	98.3889	99.1501	116.659	96.7371	84.548	11.655	11.827	11.9185	14.0232	11.6285	10.1632
Ahctf1	884	1638	1176	1275	1826	1128	95.1289	109.262	102.013	116.567	99.2929	88.3057	6.29326	7.22821	6.74865	7.71152	6.56873	5.84187
Aplp2	1122	1905	1494	1275	2901	2154	120.74	127.072	129.598	116.567	157.748	168.626	20.5516	21.6292	22.0592	19.8413	26.8508	28.7023
Neurl4	1368	2091	1583	1275	2289	1885	147.213	139.479	137.318	116.567	124.47	147.568	24.998	23.6846	23.3177	19.7941	21.1359	25.0582
Ube3c	1053	1602	1299	1274	1966	1430	113.315	106.86	112.682	116.476	106.906	111.948	11.8729	11.1966	11.8066	12.2041	11.2013	11.7296
Eif4e	1054	1634	1125	1273	2010	1377	113.423	108.995	97.5886	116.385	109.298	107.799	18.8786	18.1416	16.2431	19.3716	18.1921	17.9425
Wsb2	1342	1723	1553	1273	2964	2494	144.415	114.932	134.716	116.385	161.174	195.243	24.6568	19.6229	23.0008	19.871	27.5182	33.335
Src	1141	1743	1350	1272	2086	1598	122.785	116.266	117.106	116.293	113.431	125.1	28.0909	26.5993	26.7917	26.6056	25.9508	28.6204
Tcea1	1005	1604	1216	1271	1899	1157	108.15	106.994	105.482	116.202	103.262	90.5759	35.8468	35.4636	34.9627	38.5156	34.2268	30.0219
Cd81	1036	1806	1189	1271	2129	1495	111.486	120.468	103.14	116.202	115.769	117.036	38.7238	41.8437	35.8251	40.3618	40.2116	40.6517
Rab5b	988	1663	1307	1271	1994	1408	106.32	110.929	113.376	116.202	108.428	110.225	25.3084	26.4054	26.9879	27.6605	25.8101	26.2379
Fam171b	1434	2075	1944	1270	2495	1705	154.315	138.411	168.633	116.11	135.671	133.476	26.8655	24.0967	29.3581	20.2142	23.6196	23.2375
Tet2	700	1350	1199	1270	1650	1068	75.3283	90.0508	104.008	116.11	89.7225	83.6085	4.46522	5.33793	6.16525	6.88265	5.31846	4.95605
Arhgap33	1459	1943	1838	1270	2410	1932	157.006	129.606	159.438	116.11	131.049	151.247	29.4239	24.2891	29.8797	21.7598	24.5594	28.3446
Cul5	918	1519	1154	1270	1775	1107	98.7877	101.324	100.104	116.11	96.5196	86.6617	12.0989	12.4095	12.2602	14.2205	11.8211	10.6138
Fam208a	834	1455	1231	1269	2030	1216	89.7483	97.0548	106.784	116.019	110.386	95.1947	6.58606	7.12224	7.83618	8.51389	8.10052	6.98575
Itm2b	1083	1922	1209	1269	2526	1611	116.544	128.206	104.875	116.019	137.357	126.117	42.6587	46.9274	38.3877	42.4666	50.2771	46.163
Sf3a1	989	1640	1242	1269	1868	1298	106.428	109.395	107.738	116.019	101.577	101.614	17.3138	17.7965	17.5269	18.8741	16.5246	16.5307
Ppp2r5c	1072	1634	1183	1269	1878	1457	115.36	108.995	102.62	116.019	102.12	114.061	13.9223	13.1541	12.3847	14.0018	12.3245	13.7656
Nol4	1057	1563	1334	1269	1900	1088	113.746	104.259	115.718	116.019	103.317	85.1742	19.9834	18.3167	20.33	20.3828	18.1512	14.9639
Zfp260	743	1335	1148	1268	1446	836	79.9556	89.0503	99.5838	115.927	78.6295	65.4464	13.8093	15.38	17.1993	20.022	13.5802	11.3033
Hist1h2be	716	1328	1203	1267	1408	650	77.0501	88.5833	104.355	115.836	76.5632	50.8854	17.3302	19.9243	23.4716	26.054	17.2207	11.4452
Dennd5b	887	1793	1403	1266	2132	1445	95.4517	119.601	121.704	115.745	115.932	113.122	5.27912	6.61472	6.73104	6.40145	6.41183	6.2564
Pip5k1c	1321	1962	1823	1266	2565	2139	142.155	130.874	158.137	115.745	139.478	167.452	24.8089	22.8401	27.5981	20.1997	24.3416	29.2237
Vezt	929	1514	1439	1266	1887	1350	99.9714	100.99	124.827	115.745	102.61	105.685	4.84569	4.89508	6.05044	5.61022	4.97358	5.12263
Hist1h2ak	673	1450	1045	1266	1149	553	72.4228	96.7213	90.649	115.745	62.4795	43.2917	184.282	246.11	230.659	294.515	158.981	110.157
Ncoa1	1808	3024	2038	1266	1902	1532	194.562	201.714	176.787	115.745	103.426	119.933	22.6868	23.5207	20.6142	13.4963	12.0599	13.9847
Ppp6r2	1046	1592	1395	1266	2103	1576	112.562	106.193	121.01	115.745	114.355	123.377	12.0452	11.3636	12.9492	12.3857	12.2371	13.2025
Ndst1	1265	1826	1570	1266	2376	1925	136.129	121.802	136.19	115.745	129.2	150.699	22.4265	20.0662	22.4366	19.0683	21.2851	24.8268
Zc3h14	1068	1713	1242	1264	1773	1260	114.929	114.264	107.738	115.562	96.4109	98.6393	14.5646	14.4804	13.6533	14.6447	12.2178	12.5002
Ppp3cb	1289	1748	1510	1263	2356	1813	138.712	116.599	130.986	115.47	128.113	141.931	15.7466	13.2364	14.8695	13.1082	14.5434	16.112
Unc5d	580	839	1014	1262	2857	1672	62.4149	55.9649	87.9599	115.379	155.356	130.893	6.76951	6.06995	9.54012	12.514	16.8499	14.1966
Mmgt1	895	1573	1134	1260	1953	1286	96.3126	104.926	98.3694	115.196	106.199	100.675	22.7474	24.7817	23.2332	27.2074	25.0824	23.7777
Secisbp2l	1177	1663	1478	1259	2041	1523	126.659	110.929	128.21	115.105	110.984	119.228	15.4049	13.4918	15.5935	13.9996	13.4984	14.5011
Ppp1r12a	931	1663	1307	1259	1865	1169	100.187	110.929	113.376	115.105	101.414	91.5153	12.4921	13.8316	14.1367	14.3522	12.6451	11.4109
Hist1h4a	834	1272	1155	1259	1354	722	89.7483	84.8479	100.191	115.105	73.6268	56.5219	166.509	157.417	185.883	213.552	136.599	104.864
Cacna1e	2025	3133	2612	1258	4105	3223	217.914	208.985	226.579	115.013	223.219	252.313	8.63778	8.28384	8.98126	4.55895	8.84805	10.0013
Mtss1l	1000	1590	1391	1257	2210	1574	107.612	106.06	120.663	114.922	120.174	123.221	20.2621	19.9698	22.7194	21.6384	22.6273	23.2011
Hnrnpm	873	1559	1075	1257	1495	1013	93.9451	103.992	93.2514	114.922	81.294	79.3029	19.9841	22.1213	19.8365	24.4462	17.2929	16.8694
Srp72	1092	1668	1141	1256	1969	1382	117.512	111.263	98.9766	114.83	107.069	108.19	20.5549	19.4617	17.3127	20.0858	18.7281	18.9243
Agtpbp1	1424	1807	1742	1256	2476	1767	153.239	120.535	151.111	114.83	134.638	138.33	7.02159	5.52303	6.92406	5.26165	6.16927	6.33843
Igfbp5	494	863	919	1255	3373	1772	53.1602	57.5658	79.7191	114.739	183.414	138.721	8.85119	9.58472	13.2732	19.104	30.5385	23.0971
Psmb1	1040	1501	938	1254	1839	1161	111.916	100.123	81.3672	114.647	99.9998	90.8891	108.027	96.644	78.5398	110.664	96.5249	87.7308
Rfx3	834	1402	1342	1254	1806	1144	89.7483	93.5194	116.412	114.647	98.2053	89.5582	8.13379	8.47557	10.5503	10.3904	8.90025	8.11657
Apbb1	1496	1917	1618	1253	2757	2144	160.987	127.872	140.354	114.556	149.918	167.843	36.5216	29.0091	31.8408	25.9882	34.0105	38.077
Kdm3a	696	1273	970	1252	1324	827	74.8978	84.9146	84.1431	114.465	71.9955	64.7418	9.10612	10.324	10.2302	13.9167	8.75325	7.87135
Cspg5	1628	2418	1533	1252	2851	2128	175.192	161.291	132.981	114.465	155.03	166.591	17.3905	16.0106	13.2004	11.3624	15.3891	16.5367
Msi1	849	1391	1233	1251	1435	1080	91.3624	92.7857	106.957	114.373	78.0314	84.548	15.7521	15.9975	18.4409	19.7195	13.4537	14.5772
Btg1	764	1435	1044	1251	1552	840	82.2154	95.7207	90.5623	114.373	84.3935	65.7595	15.5829	18.1427	17.1649	21.678	15.9957	12.4639
Glg1	1013	1510	1375	1250	2300	1607	109.011	100.724	119.275	114.282	125.068	125.804	15.3753	14.2064	16.823	16.1187	17.64	17.7439
Hist1h2ah	586	1352	965	1250	1132	458	63.0605	90.1842	83.7094	114.282	61.555	35.8546	155.705	222.677	206.69	282.177	151.988	88.5299
Fto	994	1565	1163	1248	2138	1682	106.966	104.392	100.885	114.099	116.259	131.676	8.20859	8.01107	7.74192	8.75596	8.92169	10.1048
Rab1	986	1520	1113	1248	1891	1314	106.105	101.391	96.5477	114.099	102.827	102.867	27.9298	26.6887	25.414	30.0339	27.067	27.0773
Znrf1	1366	2063	1622	1247	2200	1891	146.998	137.611	140.701	114.007	119.63	148.037	20.9458	19.6083	20.0486	16.245	17.0462	21.0939
Nlgn2	1445	2110	1708	1247	2733	2318	155.499	140.746	148.161	114.007	148.613	181.465	26.8797	24.3295	25.6113	19.7074	25.6894	31.3682
Pnpla8	972	1542	1284	1247	2219	1431	104.599	102.858	111.381	114.007	120.663	112.026	7.37962	7.25681	7.85813	8.04342	8.51299	7.90363
Ensa	976	1475	1125	1246	1886	1387	105.029	98.3889	97.5886	113.916	102.555	108.582	19.6463	18.4042	18.2545	21.3086	19.1836	20.3108
Tpm4	774	1528	1007	1246	1680	961	83.2916	101.924	87.3527	113.916	91.3538	75.232	37.8082	46.2661	39.6517	51.7095	41.4679	34.1498
Gm23935	451	888	1371	1246	1399	29761	48.5329	59.2334	118.928	113.916	76.0738	2329.84	851.455	1039.18	2086.46	1998.53	1334.63	40874.5
Atp2c1	1347	2293	1696	1245	2569	1634	144.953	152.953	147.12	113.825	139.695	127.918	14.9529	15.7781	15.1764	11.7418	14.4105	13.1956
Psmb6	1170	1759	1069	1244	1960	1323	125.906	117.333	92.7309	113.733	106.579	103.571	67.2574	62.6778	49.5357	60.7549	56.9334	55.3265
Arhgef2	880	1408	1270	1243	1612	1144	94.6984	93.9197	110.167	113.642	87.6561	89.5582	9.61991	9.5408	11.1913	11.5443	8.90452	9.09775
Tgfbr1	991	1272	1737	1243	1067	597	106.643	84.8479	150.677	113.642	58.0205	46.7362	16.3213	12.9856	23.0604	17.3924	8.87979	7.15278
Rtraf	933	1782	951	1243	1692	928	100.402	118.867	82.4949	113.642	92.0063	72.6486	52.1027	61.685	42.81	58.9734	47.7459	37.7004
Dynlrb1	1133	1702	1025	1242	1516	1427	121.924	113.531	88.9141	113.55	82.4359	111.713	120.837	112.518	88.121	112.537	81.7006	110.716
Magi1	817	1474	1102	1242	2198	1692	87.9189	98.3222	95.5935	113.55	119.521	132.458	6.0987	6.82035	6.63107	7.87669	8.29087	9.1883
Myt1	728	1377	1053	1241	1386	824	78.3414	91.8518	91.343	113.459	75.3669	64.507	10.8944	12.7732	12.7024	15.7779	10.4807	8.97051
Ski	1234	1701	1478	1241	1720	1396	132.793	113.464	128.21	113.459	93.5289	109.286	23.875	20.3999	23.051	20.3989	16.8157	19.6487
Ddx42	1051	1549	1137	1241	1960	1292	113.1	103.325	98.6296	113.459	106.579	101.144	26.7502	24.4383	23.3277	26.8351	25.208	23.9225
Pafah1b3	1193	1706	1028	1240	1996	1565	128.381	113.798	89.1743	113.367	108.537	122.516	60.9307	54.0093	42.3229	53.8052	51.5126	58.1473
Pcnx	1086	1580	1644	1240	2182	1488	116.866	105.393	142.61	113.367	118.651	116.488	7.4852	6.75032	9.13403	7.2611	7.59951	7.46098
Gas5	1057	1772	1054	1237	1896	1163	113.746	118.2	91.4297	113.093	103.099	91.0456	30.2515	31.4362	24.3164	30.078	27.42	24.2143
Zcchc11	788	1524	1125	1237	1643	1142	84.7981	101.657	97.5886	113.093	89.3418	89.4016	9.76487	11.7063	11.2378	13.0232	10.2881	10.295
Wapl	766	1465	1087	1237	1584	911	82.4307	97.7218	94.2923	113.093	86.1336	71.3178	12.4461	14.7549	14.2371	17.0758	13.0052	10.7682
Scamp5	1384	1797	1632	1237	2761	2192	148.935	119.868	141.569	113.093	150.136	171.601	40.1766	32.3355	38.1895	30.508	40.5006	46.2911
Rala	1046	1645	1181	1237	2037	1343	112.562	109.729	102.446	113.093	110.766	105.137	38.8279	37.8505	35.3385	39.0111	38.2085	36.2666
Elp2	922	1474	1118	1237	1852	1229	99.2181	98.3222	96.9814	113.093	100.707	96.2125	35.5748	35.2536	34.7728	40.5497	36.1085	34.4971
Celf5	1419	2154	1528	1236	2385	2181	152.701	143.681	132.547	113.002	129.69	170.74	22.9006	21.5479	19.8781	16.9469	19.4496	25.6059
Erc2	1145	1592	1322	1236	2863	2235	123.216	106.193	114.678	113.002	155.682	174.967	12.6661	10.9162	11.7884	11.6161	16.0035	17.9859
Psmb7	950	1507	973	1234	1643	1286	102.231	100.523	84.4033	112.819	89.3418	100.675	29.8834	29.3842	24.6721	32.9783	26.1157	29.4284
Slc1a2	759	1471	1115	1234	4106	3034	81.6774	98.122	96.7212	112.819	223.273	237.517	6.21925	7.47141	7.36474	8.59049	17.0009	18.0855
Hook3	724	1374	1198	1233	1807	1182	77.911	91.6517	103.921	112.728	98.2597	92.5331	2.73506	3.21743	3.64815	3.95729	3.4494	3.24837
Hist3h2ba	1093	1440	1231	1233	1482	1197	117.62	96.0542	106.784	112.728	80.5871	93.7073	191.563	156.44	173.915	183.595	131.249	152.618
Stx12	1107	1590	1163	1232	2180	1498	119.126	106.06	100.885	112.636	118.542	117.271	37.3671	33.2685	31.6452	35.3313	37.1839	36.7852
Aak1	915	1489	1402	1232	2179	1621	98.4648	99.3227	121.617	112.636	118.488	126.9	4.58979	4.62978	5.669	5.25036	5.52315	5.91527
Ctdsp2	745	1322	1104	1232	1266	892	80.1708	88.1831	95.767	112.636	68.8416	69.8304	14.5132	15.9636	17.3365	20.3903	12.4623	12.6413
Mllt6	1091	1870	1411	1232	1847	1440	117.405	124.737	122.398	112.636	100.435	112.731	15.7569	16.741	16.427	15.1169	13.4794	15.1296
Cttnbp2nl	907	1511	1168	1231	1695	1201	97.6039	100.79	101.319	112.545	92.1694	94.0205	11.9936	12.3851	12.4501	13.8295	11.3258	11.5533
Gm8355	922	1569	1063	1231	2084	1229	99.2181	104.659	92.2104	112.545	113.322	96.2125	51.117	53.9202	47.5067	57.9828	58.3834	49.5685
Rasa1	890	1383	1122	1231	1712	1133	95.7745	92.2521	97.3284	112.545	93.0939	88.6971	13.084	12.6027	13.2962	15.375	12.7177	12.1171
Zfp57	738	1685	1240	1231	1850	1366	79.4175	112.397	107.564	112.545	100.598	106.938	20.9766	29.6875	28.4111	29.7265	26.571	28.2455
Rictor	874	1506	1339	1229	1955	1228	94.0527	100.457	116.152	112.362	106.308	96.1342	5.55539	5.93365	6.86073	6.63685	6.27924	5.67833
Pik3r3	678	1133	831	1228	1561	977	72.9608	75.576	72.0855	112.27	84.8829	76.4846	13.7662	14.2596	13.601	21.1831	16.0156	14.4311
Cdk19	1020	1360	1314	1228	1239	773	109.764	90.7179	113.984	112.27	67.3734	60.5144	18.7759	15.5179	19.4977	19.2046	11.5247	10.3514
Unc79	868	1728	1215	1228	1872	1452	93.4071	115.265	105.396	112.27	101.794	113.67	6.54799	8.08027	7.38842	7.87034	7.13594	7.96846
Mcm7	736	1239	944	1227	1436	837	79.2023	82.6466	81.8877	112.179	78.0857	65.5247	17.8948	18.673	18.5015	25.3454	17.6425	14.8045
Ntrk3	1770	2918	2454	1227	2367	1939	190.473	194.643	212.873	112.179	128.711	151.795	6.31332	6.45155	7.0558	3.71823	4.26619	5.03132
Poldip3	956	1382	1187	1227	1684	1338	102.877	92.1854	102.967	112.179	91.5713	104.746	18.1089	16.227	18.1248	19.7463	16.1189	18.4379
Zfp81	736	1247	1049	1227	1548	1022	79.2023	83.1803	90.996	112.179	84.176	80.0074	11.9299	12.529	13.7063	16.897	12.679	12.0511
Lmnb1	970	1687	1174	1227	1567	980	104.383	112.53	101.839	112.179	85.2092	76.7195	35.2409	37.9913	34.3819	37.8727	28.7674	25.9012
Snrnp70	843	1910	1320	1225	1883	1233	90.7168	127.405	114.504	111.996	102.392	96.5256	11.9082	16.7242	15.0307	14.7015	13.4408	12.6707
Bmpr1a	832	1466	1181	1224	1724	1092	89.533	97.7885	102.446	111.905	93.7464	85.4874	14.0975	15.3973	16.1308	17.62	14.7609	13.4605
Larp4b	993	1612	1325	1224	2206	1492	106.859	107.527	114.938	111.905	119.956	116.801	12.6251	12.7041	13.5796	13.2213	14.1725	13.7998
Ripor2	964	1660	1139	1224	2344	1740	103.738	110.729	98.8031	111.905	127.46	136.216	8.89537	9.49487	8.47222	9.59567	10.9295	11.6803
Afap1	1221	1621	1483	1223	1792	1536	131.394	108.128	128.644	111.813	97.444	120.246	10.3861	8.54697	10.1686	8.83829	7.70248	9.50486
Sin3a	741	1305	984	1223	1471	917	79.7404	87.0491	85.3575	111.813	79.9889	71.7875	14.8079	16.1651	15.851	20.7638	14.854	13.331
Gabarapl1	1106	1628	1153	1222	2187	1542	119.019	108.595	100.018	111.722	118.923	120.716	59.125	53.9467	49.6858	55.5002	59.0775	59.9681
Tmem229b	1030	1512	1273	1222	2289	1841	110.84	100.857	110.427	111.722	124.47	144.123	23.4235	21.3138	23.3362	23.6099	26.3038	30.4571
Armcx4	798	1143	1098	1221	1939	1340	85.8742	76.243	95.2465	111.63	105.437	104.902	10.7397	9.53515	11.9118	13.9608	13.1863	13.1193
Paip1	850	1466	1129	1221	1797	1102	91.4701	97.7885	97.9356	111.63	97.7159	86.2702	26.467	28.2953	28.3379	32.3005	28.2743	24.9625
Efr3b	1078	1686	1338	1221	2577	1895	116.006	112.463	116.065	111.63	140.13	148.35	11.1737	10.8325	11.1795	10.7523	13.4974	14.2892
Arpc5	1499	1940	1305	1220	2041	1391	161.31	129.406	113.203	111.539	110.984	108.895	70.8744	56.8569	49.7376	49.0066	48.7627	47.8447
Gpi1	1121	1769	1247	1220	2464	1979	120.633	118	108.172	111.539	133.986	154.926	18.697	18.2889	16.7656	17.2875	20.7665	24.0121
Acox1	1035	1661	1271	1220	2012	1390	111.378	110.796	110.253	111.539	109.407	108.816	21.9162	21.8016	21.6949	21.9478	21.5283	21.4121
Gpsm1	1299	1735	1587	1218	2259	1843	139.788	115.732	137.665	111.356	122.838	144.28	25.9684	21.4995	25.574	20.6866	22.8197	26.8028
Strap	976	1478	1116	1218	1704	1151	105.029	98.589	96.8079	111.356	92.6588	90.1062	33.99	31.9058	31.3294	36.0376	29.9867	29.1606
Vldlr	1355	1791	1650	1218	2131	1560	145.814	119.467	143.13	111.356	115.878	122.125	14.4829	11.8661	14.2163	11.0604	11.5095	12.13
Hipk2	696	1151	1075	1217	1823	1304	74.8978	76.7767	93.2514	111.265	99.1297	102.084	8.47644	8.68907	10.5536	12.5922	11.2188	11.5532
Zswim8	1138	1673	1506	1217	2050	1772	122.462	111.596	130.639	111.265	111.473	138.721	14.2564	12.9914	15.2082	12.9528	12.9771	16.1492
Brd1	897	1454	1173	1217	1635	1087	96.5278	96.9881	101.752	111.265	88.9068	85.096	11.4859	11.5407	12.1076	13.2395	10.5791	10.1257
Ssbp3	1051	1426	1146	1215	1683	1323	113.1	95.1204	99.4103	111.082	91.5169	103.571	17.1832	14.4516	15.1034	16.8766	13.9041	15.7355
Ssh2	813	1512	1257	1215	1966	1576	87.4884	100.857	109.039	111.082	106.906	123.377	4.72425	5.44613	5.88796	5.99826	5.77276	6.66221
Bcl2l1	983	1561	1132	1214	1770	1368	105.782	104.125	98.1959	110.99	96.2477	107.094	23.0664	22.7051	21.4121	24.202	20.9873	23.3524
Msl1	974	1603	1324	1212	1960	1351	104.814	106.927	114.851	110.808	106.579	105.763	19.2921	19.681	21.1395	20.3953	19.617	19.4668
Cdk13	913	1662	1329	1212	1817	1193	98.2496	110.863	115.285	110.808	98.8035	93.3942	7.30155	8.23889	8.56753	8.23481	7.34271	6.94071
Cntnap2	1112	2051	1069	1211	3583	3114	119.664	136.811	92.7309	110.716	194.834	243.78	11.6769	13.35	9.04868	10.8037	19.0119	23.7881
Bcr	1204	1812	1539	1211	2284	1749	129.565	120.868	133.501	110.716	124.198	136.921	15.8179	14.7562	16.2985	13.5168	15.1627	16.716
Spire1	1155	1586	1561	1211	1872	1246	124.292	105.793	135.41	110.716	101.794	97.5433	16.0046	13.6226	17.4362	14.2565	13.1077	12.5603
Got2	1316	1824	1296	1210	2247	1736	141.617	121.669	112.422	110.625	122.186	135.903	29.3568	25.2215	23.3048	22.9322	25.3287	28.1723
Selenof	913	1491	968	1209	1734	1161	98.2496	99.4561	83.9696	110.533	94.2902	90.8891	16.8843	17.0916	14.4302	18.9952	16.2038	15.6194
Gse1	739	967	1023	1209	1406	1001	79.5251	64.5031	88.7406	110.533	76.4544	78.3634	7.68285	6.23158	8.57314	10.6785	7.38619	7.57062
Srsf11	729	1494	1102	1208	1485	980	78.449	99.6562	95.5935	110.442	80.7502	76.7195	9.28831	11.7992	11.3182	13.0762	9.56076	9.08352
Ube2s	967	1395	959	1208	1533	1053	104.061	93.0525	83.1889	110.442	83.3603	82.4343	20.2413	18.1001	16.1815	21.4826	16.2148	16.0347
Polr2m	906	1447	1111	1208	2051	1570	97.4963	96.5211	96.3742	110.442	111.528	122.908	40.2213	39.819	39.7583	45.5618	46.0098	50.7045
Fryl	765	1464	1263	1205	1735	1197	82.3231	97.6551	109.56	110.168	94.3445	93.7073	5.41884	6.42806	7.21166	7.25168	6.21015	6.1682
Nf2	1168	1758	1367	1203	2099	1675	125.691	117.266	118.581	109.985	114.138	131.128	18.4162	17.1819	17.3745	16.115	16.7235	19.2128
Mapk8ip2	1349	1901	1557	1203	2490	1970	145.168	126.805	135.063	109.985	135.399	154.222	25.4681	22.2465	23.6952	19.2956	23.7543	27.0564
Tmem170b	956	1484	1241	1202	2151	1546	102.877	98.9892	107.651	109.893	116.965	121.029	13.7591	13.2392	14.3976	14.6975	15.6434	16.1868
Megf8	1269	1788	1562	1201	2570	2022	136.559	119.267	135.496	109.802	139.75	158.293	13.4422	11.7401	13.3376	10.8083	13.7562	15.5815
Gdap1	1179	1584	1283	1200	2262	1608	126.874	105.66	111.294	109.71	123.001	125.883	16.4111	13.667	14.3959	14.191	15.9101	16.2828
Cse1l	939	1362	1105	1200	1868	1233	101.048	90.8513	95.8537	109.71	101.577	96.5256	19.1632	17.2295	18.1782	20.8061	19.2636	18.3056
Rnf10	937	1498	1252	1200	2093	1651	100.832	99.9231	108.605	109.71	113.812	129.249	13.3447	13.2243	14.3734	14.5196	15.0624	17.1055
Thap12	916	1468	1135	1200	1675	1207	98.5724	97.9219	98.4561	109.71	91.0819	94.4902	23.8963	23.7387	23.8681	26.5965	22.0805	22.9067
Mapk8ip1	1464	1899	1604	1199	2735	2379	157.544	126.671	139.14	109.619	148.722	186.24	33.9241	27.2764	29.9612	23.6044	32.0245	40.1034
Cox6a1	1205	1921	1064	1197	2005	1632	129.672	128.139	92.2972	109.436	109.026	127.761	184.718	182.534	131.477	155.892	155.308	181.996
Zfp512	871	1346	1139	1196	1940	1409	93.7299	89.784	98.8031	109.345	105.492	110.304	13.6117	13.0386	14.3484	15.8793	15.3198	16.0186
Btbd1	911	1495	1097	1196	1831	1357	98.0344	99.723	95.1598	109.345	99.5647	106.233	28.2438	28.7303	27.4157	31.5024	28.6847	30.6059
Rtcb	989	1457	1079	1196	1742	1201	106.428	97.1882	93.5984	109.345	94.7252	94.0205	40.6991	37.1657	35.7929	41.8144	36.2238	35.9543
Cacng4	1351	2101	1506	1196	2342	1974	145.384	140.146	130.639	109.345	127.352	154.535	40.6667	39.2016	36.5423	30.5859	35.6228	43.2265
Atxn1	1349	2255	1908	1196	2034	1389	145.168	150.418	165.51	109.345	110.603	108.738	10.4333	10.8106	11.8952	7.85861	7.94907	7.81501
Capza1	883	1409	1048	1195	1640	1028	95.0213	93.9864	90.9092	109.253	89.1787	80.4771	25.1312	24.8575	24.0437	28.8954	23.586	21.2846
Nol4l	1028	1454	1371	1194	2192	1728	110.625	96.9881	118.928	109.162	119.195	135.277	12.1793	10.678	13.0935	12.0183	13.1229	14.8934
Emsy	797	1401	1097	1194	1475	1066	85.7666	93.4527	95.1598	109.162	80.2064	83.452	4.97025	5.41567	5.51459	6.32603	4.64803	4.83611
Otud4	898	1546	1287	1194	1679	1097	96.6354	103.125	111.641	109.162	91.2994	85.8788	11.9362	12.7378	13.7897	13.4834	11.2771	10.6076
Cnr1	2066	2186	2845	1192	2226	1791	222.326	145.816	246.791	108.979	121.044	140.209	34.5013	22.6281	38.2978	16.9117	18.7839	21.758
1110004F10Rik	945	1433	970	1192	1591	1167	101.693	95.5873	84.1431	108.979	86.5142	91.3588	40.8406	38.3885	33.7924	43.7667	34.7447	36.6903
Stx7	1205	1610	1288	1192	2353	1630	129.672	107.394	111.728	108.979	127.95	127.605	28.99	24.0094	24.9784	24.3638	28.6049	28.5278
Pde10a	2960	4222	3141	1192	2196	1849	318.531	281.626	272.468	108.979	119.412	144.749	25.2843	22.3548	21.6278	8.6505	9.47868	11.4899
Pou2f1	539	1137	1025	1191	1207	785	58.0028	75.8428	88.9141	108.888	65.6333	61.4538	3.49477	4.56967	5.35724	6.56068	3.95453	3.70271
Dusp11	1028	1731	1221	1191	1512	1114	110.625	115.465	105.916	108.888	82.2184	87.2097	12.6371	13.19	12.0992	12.4386	9.3921	9.96226
Cadm3	1858	2329	2016	1189	3395	2902	199.943	155.354	174.879	108.705	184.611	227.184	27.5859	21.4341	24.1279	14.9979	25.4706	31.3443
Adgrb2	2030	3325	2454	1189	2842	2266	218.452	221.792	212.873	108.705	154.54	177.394	33.6754	34.1902	32.8154	16.7573	23.8231	27.3461
Rbm33	762	1393	1142	1189	1489	1096	82.0002	92.9191	99.0633	108.705	80.9677	85.8005	6.55897	7.43234	7.9238	8.69499	6.47638	6.86294
Phc1	861	1571	1259	1188	1501	1252	92.6538	104.792	109.213	108.613	81.6203	98.013	17.4917	19.7834	20.6178	20.5047	15.4088	18.5035
Lpgat1	1037	1712	1357	1187	2189	1530	111.593	114.198	117.714	108.522	119.032	119.776	14.6641	15.0063	15.4683	14.2604	15.6415	15.7393
Ids	1462	1809	1705	1187	2698	2197	157.329	120.668	147.901	108.522	146.71	171.992	30.8427	23.6558	28.9945	21.2746	28.761	33.7174
Ube2r2	871	1515	1062	1187	1443	999	93.7299	101.057	92.1237	108.522	78.4664	78.2069	22.3752	24.1244	21.9918	25.9064	18.7315	18.6696
Mllt3	918	1384	1331	1187	1693	1129	98.7877	92.3188	115.458	108.522	92.0607	88.3839	8.22956	7.69067	9.61831	9.04048	7.66917	7.36287
Snap47	1261	1723	1416	1187	2499	2114	135.699	114.932	122.832	108.522	135.889	165.495	51.1877	43.354	46.3341	40.9362	51.2594	62.4273
Gm26316	1861	2331	2034	1187	6126	4912	200.266	155.488	176.44	108.522	333.115	384.537	1048.51	814.072	923.771	568.178	1744.06	2013.28
Sall2	976	1621	1222	1186	2165	1627	105.029	108.128	106.003	108.431	117.727	127.37	19.3317	19.902	19.5109	19.9578	21.6688	23.4438
Sh3pxd2b	874	1400	1229	1186	1626	1076	94.0527	93.386	106.61	108.431	88.4174	84.2348	9.68717	9.6185	10.9806	11.168	9.10675	8.67595
Arf2	956	1395	1030	1186	2022	1537	102.877	93.0525	89.3478	108.431	109.951	120.324	34.3152	31.0382	29.8025	36.1676	36.6747	40.1349
Ptprd	1208	1807	1908	1185	2120	1707	129.995	120.535	165.51	108.339	115.28	133.633	5.69604	5.28151	7.25223	4.74713	5.05126	5.85544
Pcp4	245	320	145	1185	1431	1395	26.3649	21.3454	12.5781	108.339	77.8138	109.208	41.1309	33.3001	19.6226	169.016	121.394	170.371
Dopey1	851	1496	1303	1183	1917	1379	91.5777	99.7897	113.029	108.156	104.241	107.955	4.47244	4.87349	5.52009	5.2821	5.0909	5.27228
Kpna1	1284	1840	1454	1182	2195	1668	138.174	122.736	126.128	108.065	119.358	130.58	16.2825	14.4633	14.8631	12.7345	14.0653	15.3877
Arpc2	1111	1626	1136	1181	1804	1281	119.557	108.461	98.5428	107.973	98.0966	100.283	58.808	53.3503	48.4716	53.1104	48.2521	49.3277
Phf20	948	1348	1196	1181	1776	1224	102.016	89.9174	103.748	107.973	96.574	95.821	10.2139	9.00254	10.3872	10.8103	9.669	9.59362
Usp11	910	1489	1123	1181	1932	1412	97.9268	99.3227	97.4152	107.973	105.057	110.539	20.6946	20.9896	20.5865	22.8177	22.2014	23.3598
Metap2	978	1551	1022	1180	1846	1269	105.244	103.458	88.6539	107.882	100.38	99.3439	13.7502	13.5169	11.5827	14.0948	13.1148	12.9793
Ndufs2	970	1558	1073	1179	1776	1348	104.383	103.925	93.0779	107.791	96.574	105.528	45.129	44.931	40.2412	46.602	41.7527	45.624
Slc25a3	1016	1468	1085	1178	1972	1542	109.334	97.9219	94.1188	107.699	107.232	120.716	19.6998	17.6436	16.9583	19.4052	19.3211	21.7506
Insr	849	1266	1197	1178	1739	1139	91.3624	84.4477	103.834	107.699	94.562	89.1668	6.64648	6.14344	7.55378	7.83494	6.87924	6.48674
0610010F05Rik	1081	1403	1362	1178	1824	1197	116.328	93.5862	118.147	107.699	99.1841	93.7073	22.2595	17.9078	22.6076	20.6083	18.979	17.931
Hist1h2bm	597	1125	986	1178	1226	491	64.2443	75.0424	85.531	107.699	66.6665	38.438	122.604	143.211	163.227	205.533	127.226	73.355
Scaf8	916	1561	1200	1178	1552	994	98.5724	104.125	104.095	107.699	84.3935	77.8154	20.2449	21.3854	21.379	22.1193	17.3328	15.9818
Rhobtb3	686	1277	1096	1176	1351	783	73.8217	85.1814	95.073	107.516	73.4637	61.2973	12.7697	14.7347	16.4458	18.5982	12.7078	10.6032
Tbl1xr1	907	1577	1239	1175	1650	1056	97.6039	105.193	107.478	107.425	89.7225	82.6691	10.963	11.8154	12.0721	12.0661	10.0778	9.28554
Cyp51	1479	2286	1817	1175	2268	1598	159.158	152.486	157.617	107.425	123.328	125.1	36.0494	34.5382	35.7002	24.3318	27.9338	28.3351
Api5	943	1493	1123	1174	1561	1031	101.478	99.5895	97.4152	107.333	84.8829	80.712	22.3274	21.9119	21.4335	23.6157	18.6761	17.7584
Actr2	1084	1352	1294	1174	2178	1504	116.651	90.1842	112.249	107.333	118.434	117.741	22.4157	17.3298	21.5697	20.6252	22.7582	22.6251
Nmt2	1151	1654	1437	1173	1810	1350	123.861	110.329	124.653	107.242	98.4228	105.685	18.8928	16.8287	19.0136	16.3578	15.0126	16.1203
Mbtps1	870	1505	1137	1173	1689	1083	93.6223	100.39	98.6296	107.242	91.8432	84.7828	8.88341	9.52557	9.35853	10.1757	8.7146	8.04467
Pygb	890	1438	1222	1172	2089	1402	95.7745	95.9208	106.003	107.151	113.594	109.756	19.9157	19.9461	22.0426	22.2813	23.6211	22.823
Tpi1	1091	1720	1152	1171	2293	1779	117.405	114.731	99.9308	107.059	124.687	139.269	42.646	41.6751	36.2989	38.8882	45.2913	50.5882
Tspan13	1232	1790	1361	1171	2402	1846	132.578	119.401	118.061	107.059	130.614	144.514	53.5884	48.2622	47.7205	43.2737	52.7947	58.4133
Sgta	1119	1531	1189	1170	1922	1510	120.418	102.124	103.14	106.968	104.513	118.211	41.8698	35.5091	35.8624	37.1932	36.3397	41.1024
B3gat1	980	1235	1210	1170	2350	2002	105.46	82.3798	104.962	106.968	127.787	156.727	21.262	16.6088	21.1617	21.5661	25.7634	31.5982
Ppp4r3b	820	1361	1103	1170	1582	998	88.2417	90.7846	95.6802	106.968	86.0248	78.1286	15.4973	15.9439	16.8037	18.786	15.108	13.7212
Rbm4b	720	1226	900	1170	1353	935	77.4805	81.7795	78.0709	106.968	73.5724	73.1966	7.8374	8.27225	7.89712	10.8201	7.44208	7.40407
Bex2	1065	1601	970	1169	2547	1670	114.607	106.794	84.1431	106.876	138.499	130.736	126.918	118.265	93.1817	118.357	153.376	144.78
Ppp2r3a	991	1363	1346	1169	1789	1296	106.643	90.918	116.759	106.876	97.2809	101.458	8.56229	7.29972	9.3745	8.58099	7.81059	8.14593
Myl12b	1134	1693	1063	1168	1994	1430	122.032	112.93	92.2104	106.785	108.428	111.948	71.3219	66.0026	53.8927	62.4108	63.3713	65.4283
Wdr48	834	1504	1123	1167	1756	1190	89.7483	100.323	97.4152	106.693	95.4865	93.1593	10.0536	11.2382	10.9124	11.9518	10.6964	10.4357
Psmb4	1075	1481	999	1166	1732	1241	115.683	98.7891	86.6587	106.602	94.1814	97.1519	59.2941	50.6351	44.4176	54.6397	48.2734	49.7959
Clip1	993	1744	1373	1166	2028	1541	106.859	116.332	119.102	106.602	110.277	120.637	8.62597	9.39073	9.61427	8.60526	8.90193	9.73825
Col4a1	1357	1869	1565	1166	2256	1699	146.029	124.67	135.757	106.602	122.675	133.006	19.5645	16.7029	18.1882	14.2822	16.4356	17.8197
Hist1h2br	551	1069	948	1166	1022	471	59.2941	71.3069	82.2347	106.602	55.5736	36.8723	26.8057	32.2364	37.1766	48.1926	25.1237	16.6692
Ankib1	1115	1623	1459	1165	2170	1464	119.987	108.261	126.562	106.511	117.999	114.609	14.0484	12.6755	14.8181	12.4705	13.8156	13.4187
Xpo7	951	1476	1202	1165	1668	1203	102.339	98.4556	104.268	106.511	90.7013	94.177	5.38484	5.18051	5.48635	5.60434	4.77249	4.95538
Racgap1	661	1316	813	1165	1152	574	71.1314	87.7829	70.5241	106.511	62.6426	44.9357	10.0482	12.4005	9.96243	15.046	8.84907	6.34774
Rbbp6	792	1459	1056	1164	1546	1229	85.2286	97.3216	91.6032	106.419	84.0672	96.2125	6.65796	7.60266	7.15594	8.31335	6.56724	7.51601
Hist1h2ap	520	1167	890	1164	859	446	55.9582	77.8439	77.2035	106.419	46.7101	34.9152	116.096	161.502	160.173	220.787	96.9088	72.4381
Ddah2	1109	1625	1287	1164	1607	918	119.342	108.395	111.641	106.419	87.3842	71.8658	74.9162	68.0443	70.0825	66.8042	54.8551	45.1135
Abl1	857	1387	1171	1163	1514	1102	92.2233	92.5189	101.579	106.328	82.3272	86.2702	7.95303	7.97852	8.75983	9.16935	7.09962	7.43966
Pygo1	946	1659	1213	1163	2156	1490	101.801	110.662	105.222	106.328	117.237	116.645	12.8601	13.9796	13.2924	13.432	14.8102	14.7353
Ap3b2	1214	1890	1386	1162	2415	1752	130.641	126.071	120.229	106.236	131.321	137.156	20.7597	20.0336	19.1052	16.8817	20.8678	21.7949
Wdr7	1283	1822	1530	1162	2638	2163	138.066	121.535	132.721	106.236	143.447	169.331	19.4213	17.096	18.6694	14.9439	20.1783	23.8192
Pfdn5	910	1413	780	1160	1727	1236	97.9268	94.2532	67.6615	106.053	93.9095	96.7605	70.2488	67.6135	48.5376	76.0785	67.3669	69.4121
Gap43	3181	4223	2798	1160	5783	4878	342.313	281.692	242.714	106.053	314.464	381.875	224.762	184.959	159.366	69.6346	206.476	250.739
Cul1	1051	1721	1245	1158	2070	1493	113.1	114.798	107.998	105.871	112.561	116.88	27.9951	28.4154	26.7322	26.2056	27.8616	28.9306
Fat1	1292	2927	2206	1157	2423	1693	139.034	195.244	191.36	105.779	131.756	132.537	8.88116	12.4716	12.2236	6.75689	8.41623	8.4661
Sdha	879	1433	1051	1157	1861	1356	94.5908	95.5873	91.1695	105.779	101.196	106.155	22.9255	23.1671	22.0963	25.6372	24.5264	25.7282
Foxn3	758	1286	1214	1157	1703	1068	81.5698	85.7817	105.309	105.779	92.6045	83.6085	7.09241	7.45863	9.15651	9.19739	8.05186	7.26968
Slc8a1	1397	1471	1980	1157	1920	1284	150.334	98.122	171.756	105.779	104.404	100.518	51.2385	33.4431	58.5399	36.0529	35.5843	34.2598
Jph4	1763	2210	1927	1156	3027	2609	189.72	147.417	167.159	105.688	164.6	204.246	26.8573	20.8687	23.6634	14.9615	23.3012	28.9136
Nfia	739	998	1289	1154	1270	707	79.5251	66.5709	111.815	105.505	69.0591	55.3476	7.30191	6.11247	10.2667	9.68735	6.34093	5.08196
Ptbp1	719	1266	977	1154	1146	742	77.3729	84.4477	84.7503	105.505	62.3163	58.0876	16.3234	17.816	17.8798	22.2584	13.1469	12.2548
Fam32a	1116	1419	1127	1154	1762	1431	120.095	94.6534	97.7621	105.505	95.8127	112.026	27.2386	21.4682	22.1733	23.9294	21.7312	25.4085
Ganab	934	1378	1140	1154	1930	1367	100.509	91.9185	98.8898	105.505	104.948	107.016	26.0252	23.8008	25.6059	27.3187	27.1745	27.7099
Atad1	901	1518	1117	1153	1770	1167	96.9583	101.257	96.8947	105.413	96.2477	91.3588	34.4679	35.9961	34.4453	37.4737	34.2153	32.4773
Rangap1	1041	1473	1221	1152	2098	1610	112.024	98.2555	105.916	105.322	114.083	126.039	23.036	20.2047	21.78	21.6578	23.4595	25.918
Pclo	1290	2386	1812	1151	3553	2715	138.819	159.156	157.183	105.231	193.202	212.544	6.18156	7.08717	6.99928	4.68587	8.60321	9.4645
Rgs12	883	1324	1162	1151	1528	1138	95.0213	88.3165	100.798	105.231	83.0884	89.0885	11.1961	10.4061	11.8768	12.399	9.79008	10.4971
Itgb1	655	1450	962	1151	1706	963	70.4858	96.7213	83.4491	105.231	92.7676	75.3886	17.2717	23.7004	20.4482	25.7855	22.7316	18.4731
Hist1h4f	748	1117	1130	1151	1288	664	80.4937	74.5087	98.0224	105.231	70.0379	51.9813	205.866	190.559	250.697	269.132	179.125	132.945
Tmem127	1024	1631	1280	1150	1983	1578	110.195	108.795	111.034	105.139	107.83	123.534	22.9047	22.6137	23.0792	21.8539	22.4132	25.6774
Nacc1	901	1490	1197	1150	1433	1074	96.9583	99.3894	103.834	105.139	77.9226	84.0783	22.5484	23.1138	24.1475	24.451	18.1215	19.5531
Cap1	985	1469	1142	1149	1805	1311	105.998	97.9886	99.0633	105.048	98.1509	102.632	30.3371	28.0448	28.3524	30.0652	28.0913	29.3737
Cox6b1	1184	1700	1016	1148	2008	1564	127.412	113.397	88.1334	104.956	109.19	122.438	179.961	160.166	124.482	148.243	154.222	172.935
Prmt1	1016	1407	999	1148	1627	1313	109.334	93.853	86.6587	104.956	88.4718	102.788	31.9222	27.4023	25.3018	30.6442	25.8312	30.0112
Pikfyve	824	1267	1110	1146	1672	1081	88.6722	84.5144	96.2875	104.773	90.9188	84.6263	4.6157	4.39927	5.0121	5.45383	4.73264	4.40509
Fam49b	1178	1803	1409	1146	2052	1553	126.767	120.268	122.224	104.773	111.582	121.577	11.1082	10.5387	10.7102	9.18099	9.77761	10.6534
Psd2	964	1499	1230	1145	2092	1562	103.738	99.9898	106.697	104.682	113.757	122.281	21.6798	20.8965	22.2982	21.8771	23.7737	25.5552
Pdia4	740	1528	1061	1144	1544	1056	79.6328	101.924	92.0369	104.591	83.9585	82.6691	33.1941	42.4861	38.3647	43.5976	34.9973	34.4598
Cd2bp2	987	1451	1058	1143	1671	1171	106.213	96.788	91.7767	104.499	90.8644	91.6719	26.5333	24.1789	22.927	26.1052	22.6991	22.9008
Panx1	1011	1549	1337	1143	2554	1865	108.796	103.325	115.979	104.499	138.88	146.002	18.0424	17.1352	19.2336	17.3299	23.0314	24.2126
Psd	1675	2078	1937	1143	3455	2973	180.25	138.612	168.026	104.499	187.873	232.742	23.6053	18.1524	22.0044	13.6851	24.6036	30.4795
Btf3l4	854	1469	948	1142	1393	994	91.9005	97.9886	82.2347	104.408	75.7475	77.8154	20.2157	21.5549	18.0895	22.967	16.6625	17.1173
Enox1	673	1323	881	1142	1299	861	72.4228	88.2498	76.4228	104.408	70.6361	67.4035	9.09605	11.0839	9.59844	13.1133	8.87165	8.46565
Atp6v0e2	1319	1758	1309	1141	2467	1803	141.94	117.266	113.55	104.316	134.149	141.148	59.6136	49.2508	47.69	43.812	56.3413	59.281
Arf3	1262	1735	1464	1141	2522	2228	135.806	115.732	126.995	104.316	137.139	174.419	28.1522	23.9909	26.3257	21.6245	28.4286	36.1566
Tmed7	926	1600	1206	1141	1845	1204	99.6486	106.727	104.615	104.316	100.326	94.2553	11.2737	12.0745	11.8356	11.8018	11.3504	10.6636
Aars	1167	1762	1284	1140	2269	1609	125.583	117.533	111.381	104.225	123.382	125.961	13.5297	12.6625	11.9997	11.2287	13.2926	13.5704
Slco5a1	952	1495	1285	1139	1588	1211	102.446	99.723	111.468	104.134	86.3511	94.8033	7.79832	7.591	8.48504	7.92673	6.57312	7.21651
Gm25939	1874	2273	1712	1139	3571	3016	201.665	151.619	148.508	104.134	194.181	236.108	1055.84	793.816	777.53	545.202	1016.66	1236.17
Zfp354c	858	1238	1152	1139	1771	1158	92.331	82.5799	99.9308	104.134	96.3021	90.6542	16.4995	14.757	17.8575	18.6086	17.2091	16.1998
Kmt2d	701	1685	1398	1139	1916	1361	75.4359	112.397	121.27	104.134	104.187	106.546	3.78485	5.63929	6.0845	5.2247	5.22738	5.34575
Rbx1	877	1299	970	1138	1744	1143	94.3756	86.6489	84.1431	104.042	94.8339	89.4799	20.7373	19.0395	18.4889	22.8614	20.838	19.6616
Stam	811	1362	1116	1137	1692	1114	87.2732	90.8513	96.8079	103.951	92.0063	87.2097	10.407	10.8337	11.544	12.3957	10.9714	10.3994
Rps16	898	1297	765	1137	2152	1389	96.6354	86.5155	66.3603	103.951	117.02	108.738	76.3313	68.3377	52.4173	82.1095	92.4327	85.8911
Elp3	982	1249	1105	1137	1783	1344	105.675	83.3137	95.8537	103.951	96.9546	105.215	35.2015	27.7527	31.93	34.6271	32.2967	35.0484
Rbfox1	1164	1165	1212	1136	1963	1481	125.26	77.7105	105.136	103.859	106.743	115.94	28.4682	17.6615	23.8944	23.6044	24.2597	26.3501
Sp9	589	1140	842	1135	1193	823	63.3834	76.0429	73.0397	103.768	64.8721	64.4287	12.5661	15.0759	14.4805	20.5725	12.8612	12.7733
Vapa	1013	1551	1132	1135	1870	1275	109.011	103.458	98.1959	103.768	101.685	99.8136	66.47	63.0844	59.8755	63.2731	62.0033	60.8619
Sfr1	889	1471	974	1135	1416	896	95.6669	98.122	84.4901	103.768	76.9982	70.1435	60.4339	61.9849	53.3734	65.5514	48.6407	44.3105
Ppip5k2	942	1692	1262	1134	1968	1490	101.37	112.864	109.473	103.676	107.014	116.645	7.04891	7.84811	7.61232	7.20926	7.44138	8.11104
Scarna2	993	1622	1256	1134	2215	1595	106.859	108.194	108.952	103.676	120.446	124.865	258.112	261.339	263.17	250.426	290.931	301.606
Fsd1l	683	1006	932	1134	1497	940	73.4989	67.1045	80.8468	103.676	81.4027	73.588	7.54686	6.89029	8.30134	10.6455	8.35843	7.55602
Kif11	482	1035	783	1134	957	398	51.8689	69.039	67.9217	103.676	52.039	31.1575	10.7634	14.3264	14.0946	21.5141	10.7987	6.46555
Pabpc1	1025	1528	1221	1133	1973	1360	110.302	101.924	105.916	103.585	107.286	106.468	16.8658	15.5847	16.1951	15.8387	16.4046	16.2795
Cops2	837	1280	980	1132	1544	1099	90.0711	85.3815	85.0106	103.494	83.9585	86.0354	25.3793	24.0579	23.9534	29.1613	23.6569	24.2421
Elavl4	694	1249	1012	1132	1964	1432	74.6826	83.3137	87.7864	103.494	106.797	112.104	13.8635	15.4657	16.296	19.2117	19.8249	20.8102
Bcl7a	846	1239	1219	1132	1629	1128	91.0396	82.6466	105.743	103.494	88.5805	88.3057	9.59322	8.70881	11.1425	10.9055	9.33409	9.30513
St6gal2	1529	1546	1852	1131	2241	1850	164.538	103.125	160.653	103.402	121.859	144.828	22.3103	13.983	21.7834	14.0206	16.5233	19.6376
Bap1	1052	1574	1268	1130	1915	1424	113.208	104.993	109.993	103.311	104.132	111.478	24.1793	22.4247	23.4928	22.0655	22.241	23.8099
Zzz3	765	1358	1004	1129	1685	1188	82.3231	90.5845	87.0924	103.219	91.6257	93.0028	7.15915	7.87759	7.57391	8.97637	7.96814	8.0879
Gm10123	1245	1739	1109	1129	1538	1322	133.977	115.999	96.2007	103.219	83.6322	103.493	273.422	236.732	196.328	210.652	170.678	211.21
Ddr1	858	1379	1124	1129	1442	881	92.331	91.9852	97.5019	103.219	78.412	68.9692	19.3404	19.268	20.4235	21.6211	16.4248	14.4468
Cbx1	708	1182	940	1128	1299	781	76.1892	78.8445	81.5407	103.128	70.6361	61.1407	17.8304	18.4518	19.0828	24.1348	16.5308	14.3086
Zhx1	743	1354	882	1128	1658	1078	79.9556	90.3176	76.5095	103.128	90.1575	84.3914	13.2574	14.9756	12.686	17.0996	14.949	13.9929
Khsrp	1067	1422	1322	1128	1824	1366	114.822	94.8535	114.678	103.128	99.1841	106.938	28.7774	23.7728	28.7412	25.8466	24.8582	26.8014
Virma	832	1325	1071	1127	1399	951	89.533	88.3832	92.9044	103.036	76.0738	74.4492	12.5432	12.3821	13.0155	14.4349	10.6576	10.43
Psmd8	989	1489	944	1127	1627	1223	106.428	99.3227	81.8877	103.036	88.4718	95.7427	34.8146	32.4903	26.787	33.7051	28.9407	31.3192
Dscaml1	869	1566	983	1126	1766	1434	93.5147	104.459	85.2708	102.945	96.0302	112.261	10.4967	11.7251	9.57131	11.5552	10.779	12.6008
Dnajc18	834	1412	991	1126	1739	1357	89.7483	94.1865	85.9648	102.945	94.562	106.233	17.3628	18.2214	16.6308	19.9158	18.2941	20.5519
Ubfd1	813	1481	1161	1125	2323	1790	87.4884	98.7891	100.711	102.854	126.318	140.13	9.08593	10.2595	10.4592	10.6816	13.1185	14.553
Pgam1	995	1389	1129	1125	1849	1415	107.074	92.6523	97.9356	102.854	100.544	110.773	58.4783	50.602	53.4875	56.1734	54.9118	60.4989
Csnk1d	982	1356	1143	1123	1959	1514	105.675	90.4511	99.1501	102.671	106.525	118.524	21.0424	18.011	19.7431	20.4442	21.2117	23.6009
Mdm4	774	1439	1189	1122	1598	1072	83.2916	95.9875	103.14	102.579	86.8948	83.9217	5.62857	6.48652	6.96989	6.93197	5.87207	5.67115
Zc3h4	959	1500	1128	1121	1654	1310	103.2	100.056	97.8489	102.488	89.94	102.554	11.2824	10.9387	10.6974	11.2045	9.83273	11.2117
Rab1b	997	1488	1012	1121	1564	1167	107.289	99.256	87.7864	102.488	85.046	91.3588	58.4681	54.0905	47.84	55.8517	46.3466	49.7868
Ralgps1	959	1434	1383	1120	2225	1680	103.2	95.654	119.969	102.396	120.989	131.519	13.4778	12.4924	15.6679	13.3729	15.8011	17.1763
Trp53i11	938	1367	1247	1120	1437	1119	100.94	91.1848	108.172	102.396	78.1401	87.6011	27.355	24.7113	29.3148	27.7497	21.1762	23.7401
Ttbk2	766	1177	1105	1120	1734	1290	82.4307	78.511	95.8537	102.396	94.2902	100.988	7.22696	6.88331	8.4038	8.97742	8.26672	8.85392
2610008E11Rik	657	1160	1071	1120	1530	926	70.701	77.377	92.9044	102.396	83.1972	72.4921	11.9025	13.0264	15.6405	17.2385	14.0063	12.204
Capn7	885	1441	1063	1120	1806	1181	95.2365	96.1209	92.2104	102.396	98.2053	92.4548	19.4559	19.6366	18.8377	20.9186	20.0624	18.8876
Strn3	892	1372	1040	1120	1546	995	95.9898	91.5183	90.2153	102.396	84.0672	77.8937	14.4432	13.7704	13.5744	15.4072	12.6493	11.7204
Xpo6	964	1450	1213	1119	1760	1381	103.738	96.7213	105.222	102.305	95.704	108.112	6.13108	5.71639	6.21881	6.0464	5.65626	6.38959
Dnajc7	910	1564	921	1119	1778	1210	97.9268	104.326	79.8926	102.305	96.6828	94.725	20.1371	21.4529	16.4287	21.0374	19.8813	19.4787
Tmem167	884	1389	1118	1119	1695	1196	95.1289	92.6523	96.9814	102.305	92.1694	93.629	8.80252	8.57336	8.97395	9.46655	8.52868	8.66374
Ncoa6	832	1422	1150	1118	1503	1164	89.533	94.8535	99.7573	102.214	81.729	91.1239	9.18853	9.73456	10.2378	10.4899	8.38762	9.3518
Dock11	773	1418	921	1118	1422	865	83.184	94.5867	79.8926	102.214	77.3245	67.7167	9.00259	10.2367	8.64638	11.0621	8.36845	7.32864
Pde7a	754	1457	1110	1118	1437	949	81.1393	97.1882	96.2875	102.214	78.1401	74.2926	10.4723	12.5436	12.4274	13.1923	10.0852	9.58862
Ctnnd2	1475	2146	1794	1118	2285	1732	158.727	143.147	155.621	102.214	124.252	135.59	15.3865	13.8763	15.0854	9.90826	12.0446	13.1436
Gm14204	455	996	635	1117	1173	812	48.9634	66.4375	55.0834	102.122	63.7845	63.5675	6.61578	8.97683	7.44269	13.7984	8.61836	8.58905
Slc25a5	874	1465	927	1117	1748	1067	94.0527	97.7218	80.413	102.122	95.0514	83.5303	57.1402	59.3693	48.8536	62.0426	57.7469	50.7474
Tmem44	1290	1951	1570	1117	1961	1517	138.819	130.14	136.19	102.122	106.634	118.759	15.7356	14.7518	15.4376	11.5759	12.0873	13.4616
Usf3	668	1274	1146	1117	1464	984	71.8847	84.9813	99.4103	102.122	79.6083	77.0326	5.50841	6.51198	7.61765	7.82545	6.10025	5.90288
Elob	1160	1697	939	1117	1836	1223	124.83	113.197	81.454	102.122	99.8366	95.7427	245.728	222.829	160.343	201.028	196.529	188.47
Dab2ip	1315	1969	1699	1116	2124	1703	141.51	131.341	147.381	102.031	115.497	133.32	16.9148	15.6994	17.6166	12.1959	13.8056	15.9359
Gcn1l1	1024	1454	1342	1116	2115	1643	110.195	96.9881	116.412	102.031	115.008	128.623	6.18549	5.44418	6.53452	5.72724	6.45568	7.2199
Ptpn11	1004	1444	1106	1116	1794	1338	108.042	96.321	95.9405	102.031	97.5528	104.746	14.421	12.8565	12.8057	13.6186	13.0209	13.981
Fam8a1	979	1351	1117	1116	1776	1249	105.352	90.1175	96.8947	102.031	96.574	97.7782	27.5286	23.5478	25.3187	26.6608	25.2349	25.5496
Hist1h4j	759	1041	1135	1114	1144	732	81.6774	69.4392	98.4561	101.848	62.2076	57.3047	105.526	89.7147	127.204	131.586	80.3715	74.0371
Arhgap12	706	1380	929	1114	1698	1136	75.974	92.052	80.5865	101.848	92.3326	88.9319	9.47779	11.4835	10.0532	12.7056	11.5185	11.0943
Tsg101	845	1376	1007	1113	1404	1135	90.932	91.7851	87.3527	101.756	76.3457	88.8537	33.3084	33.6209	31.9973	37.2734	27.9654	32.5471
Lrpprc	823	1191	904	1113	2058	1316	88.5645	79.4448	78.4179	101.756	111.908	103.023	10.4145	9.34206	9.2213	11.9657	13.1595	12.1147
Gsk3a	1013	1461	1161	1112	1705	1480	109.011	97.455	100.711	101.665	92.7132	115.862	37.5899	33.6052	34.7281	35.0569	31.9701	39.9524
Cadps	1244	1936	1553	1112	3269	2438	133.869	129.14	134.716	101.665	177.759	190.859	8.8926	8.57842	8.94883	6.75336	11.8081	12.6783
Uqcrh	910	1462	866	1111	1715	1064	97.9268	97.5217	75.1216	101.574	93.257	83.2954	79.1647	78.8373	60.7288	82.1129	75.3896	67.3366
Arpc3	936	1443	834	1111	1740	1062	100.725	96.2543	72.3457	101.574	94.6164	83.1388	36.468	34.8495	26.1932	36.7754	34.2565	30.101
Eif3k	939	1439	907	1111	1497	1218	101.048	95.9875	78.6781	101.574	81.4027	95.3513	37.4527	35.5773	29.1617	37.6477	30.1715	35.3415
Syngap1	1410	2104	1719	1111	2013	1804	151.733	140.346	149.115	101.574	109.461	141.226	22.3564	20.6786	21.9707	14.9659	16.1281	20.8084
Hist2h2bb	597	1289	905	1110	1125	477	64.2443	85.9819	78.5046	101.482	61.1744	37.342	168.62	225.674	206.049	266.357	160.563	98.0105
Mical3	1091	1908	1524	1110	2168	1720	117.405	127.272	132.2	101.482	117.89	134.65	5.11567	5.54561	5.76035	4.42188	5.13681	5.86712
Zfp503	426	670	327	1110	1224	914	45.8426	44.6919	28.3658	101.482	66.5578	71.5526	10.8735	10.6005	6.72812	24.0707	15.7869	16.9717
Rab11a	1082	1562	1209	1110	2103	1457	116.436	104.192	104.875	101.482	114.355	114.061	38.9158	34.8236	35.0519	33.9178	38.2204	38.1221
Lig3	883	1561	1131	1110	1527	1028	95.0213	104.125	98.1091	101.482	83.0341	80.4771	13.0452	14.2951	13.4691	13.9322	11.3995	11.0485
Hist1h3a	566	1039	886	1110	949	508	60.9083	69.3058	76.8565	101.482	51.604	39.7689	114.06	129.786	143.926	190.042	96.6367	74.4735
Laptm4a	796	1349	915	1110	1491	935	85.659	89.9841	79.3721	101.482	81.0765	73.1966	48.313	50.7525	44.7671	57.2376	45.7284	41.284
Fads2	947	1670	1201	1109	1881	1406	101.908	111.396	104.181	101.391	102.284	110.069	67.5785	73.8702	69.0857	67.2352	67.8273	72.99
Map3k7	828	1289	1123	1107	1484	1046	89.1026	85.9819	97.4152	101.208	80.6958	81.8863	13.8724	13.3866	15.1666	15.7571	12.5636	12.7489
Rpl13a	942	1333	873	1107	1693	986	101.37	88.9169	75.7288	101.208	92.0607	77.1892	47.9519	42.061	35.8225	47.8751	43.5481	36.5133
Sumo3	1032	1420	955	1107	1642	1366	111.055	94.7201	82.8419	101.208	89.2874	106.938	29.0265	24.757	21.6524	26.4527	23.337	27.9502
Dicer1	878	1435	1213	1107	1825	1262	94.4832	95.7207	105.222	101.208	99.2385	98.7959	5.64079	5.71467	6.28193	6.04226	5.92469	5.89826
Sin3b	1100	1586	1224	1106	1987	1493	118.373	105.793	106.176	101.116	108.048	116.88	16.0964	14.3858	14.4379	13.7499	14.6924	15.8934
Hbb-bt	1118	1855	1054	1105	2206	1121	120.31	123.737	91.4297	101.025	119.956	87.7577	171.138	176.012	130.057	143.706	170.635	124.833
C530008M17Rik	915	1270	1220	1104	1825	1317	98.4648	84.7145	105.829	100.934	99.2385	103.102	8.00202	6.88456	8.60053	8.20265	8.06489	8.37883
Tmed2	926	1472	1103	1104	1577	1117	99.6486	98.1888	95.6802	100.934	85.7529	87.4445	39.4335	38.8559	37.8632	39.9421	33.9347	34.6041
Kars	884	1396	1079	1104	1495	1115	95.1289	93.1192	93.5984	100.934	81.294	87.2879	21.3102	20.86	20.9674	22.6106	18.211	19.5538
H2afx	611	1130	855	1104	1123	616	65.7508	75.3759	74.1674	100.934	61.0657	48.2237	47.5078	54.4623	53.5891	72.9289	44.1226	34.8437
Pdia6	989	1628	1223	1104	1821	1359	106.428	108.595	106.09	100.934	99.021	106.39	28.4187	28.9972	28.3284	26.9516	26.4408	28.4084
Sos1	675	1186	1041	1104	1600	1117	72.638	79.1113	90.302	100.934	87.0036	87.4445	8.14419	8.86998	10.1247	11.3167	9.75486	9.8043
Cdc27	792	1307	1013	1103	1556	1034	85.2286	87.1825	87.8732	100.842	84.611	80.9468	13.6409	13.9537	14.0642	16.1399	13.5421	12.9556
Bach2	905	1260	1170	1102	1637	1141	97.3887	84.0474	101.492	100.751	89.0156	89.3234	9.79766	8.45548	10.2105	10.1359	8.95529	8.98625
Gm42047	699	1118	862	1102	636	266	75.2207	74.5754	74.7746	100.751	34.5839	20.8239	13.3205	13.2062	13.2415	17.8415	6.1243	3.6876
Drp2	993	1775	1341	1101	1758	1462	106.859	118.4	116.326	100.659	95.5952	114.453	12.4937	13.8431	13.6006	11.7689	11.1768	13.3816
Psma2	874	1291	967	1101	1611	1064	94.0527	86.1153	83.8829	100.659	87.6018	83.2954	25.6065	23.4455	22.8377	27.4052	23.8502	22.6778
Nub1	1106	1526	1184	1100	1745	1302	119.019	101.791	102.707	100.568	94.8883	101.927	27.557	23.5681	23.7802	23.285	21.97	23.5997
Tmem33	838	1474	1137	1100	1762	1197	90.1787	98.3222	98.6296	100.568	95.8127	93.7073	10.0635	10.9722	11.0065	11.2228	10.6922	10.4572
Chd2	657	1217	952	1100	1435	887	70.701	81.1792	82.5817	100.568	78.0314	69.4389	4.94412	5.67686	5.77494	7.03272	5.45674	4.85587
Srebf2	1411	1988	1546	1100	2140	1754	151.84	132.608	134.108	100.568	116.367	137.312	21.1359	18.4588	18.6677	13.9989	16.1981	19.1136
Fam107b	839	1389	1041	1099	1268	704	90.2863	92.6523	90.302	100.476	68.9504	55.1127	20.8562	21.4027	20.8598	23.2101	15.9275	12.7311
Atp2b1	1795	2136	1945	1098	3385	2592	193.163	142.48	168.72	100.385	184.067	202.915	12.6931	9.36262	11.0869	6.59647	12.0953	13.3339
Slc39a6	863	1302	1069	1098	1932	1323	92.869	86.849	92.7309	100.385	105.057	103.571	22.8011	21.3231	22.7672	24.6465	25.7935	25.4287
Psmc4	960	1571	1043	1097	1687	1098	103.307	104.792	90.4755	100.294	91.7344	85.9571	47.7611	48.4477	41.8287	46.3678	42.4107	39.7398
Ezr	571	1268	811	1097	1276	519	61.4464	84.5811	70.3506	100.294	69.3854	40.63	18.6767	25.7085	21.3832	30.4844	21.0898	12.3495
Otub1	976	1383	1079	1097	1622	1302	105.029	92.2521	93.5984	100.294	88.1999	101.927	41.2688	36.2484	36.7774	39.4081	34.6562	40.05
Klhl13	2615	4408	2278	1096	2118	1621	281.405	294.033	197.606	100.202	115.171	126.9	66.1662	69.1353	46.4628	23.5604	27.0799	29.8378
Appbp2	832	1286	1204	1096	1850	1301	89.533	85.7817	104.442	100.202	100.598	101.849	13.8532	13.2727	16.1599	15.504	15.5652	15.7588
Ccar1	714	1360	994	1095	1351	920	76.8349	90.7179	86.225	100.111	73.4637	72.0223	7.27465	8.58908	8.1637	9.47839	6.95547	6.81901
Cirbp	1020	1464	926	1095	1680	1234	109.764	97.6551	80.3263	100.111	91.3538	96.6039	42.1521	37.502	30.8473	38.445	35.0821	37.0983
Rab5c	1058	1552	1067	1095	1733	1337	113.853	103.525	92.5574	100.111	94.2358	104.667	51.893	47.1855	42.1866	45.6294	42.9516	47.7061
Lrrn3	1106	1154	1099	1095	2247	2078	119.019	76.9768	95.3333	100.111	122.186	162.677	30.794	19.9164	24.6658	25.9019	31.6134	42.0897
Ptp4a1	978	1390	1162	1094	1791	1234	105.244	92.719	100.798	100.019	97.3897	96.6039	18.2621	16.0887	17.4906	17.3554	16.8991	16.7628
Raly	1094	1522	1030	1094	1374	970	117.727	101.524	89.3478	100.019	74.7143	75.9366	35.7616	30.8396	27.1409	30.3826	22.6957	23.067
Gatad2b	893	1287	1100	1094	1483	1047	96.0974	85.8485	95.42	100.019	80.6415	81.9646	8.39792	7.50227	8.33872	8.74066	7.04723	7.16286
Pik3r2	1252	1588	1364	1094	1815	1365	134.73	105.926	118.321	100.019	98.6947	106.859	32.2629	25.3655	28.3335	23.951	23.6338	25.5889
2410002F23Rik	1021	1605	1225	1093	1734	1341	109.872	107.06	106.263	99.9279	94.2902	104.98	20.9959	20.4587	20.3064	19.0957	18.0184	20.0612
Nupl1	984	1427	1288	1092	1975	1401	105.89	95.1871	111.728	99.8365	107.395	109.678	7.25572	6.52234	7.65576	6.84093	7.35885	7.51525
Casc4	907	1603	1184	1091	2029	1483	97.6039	106.927	102.707	99.7451	110.331	116.097	16.6616	18.2532	17.5327	17.0272	18.8343	19.8185
Rnf4	999	1459	1160	1090	1583	1123	107.504	97.3216	100.625	99.6537	86.0792	87.9142	14.7529	13.3555	13.8088	13.6755	11.8127	12.0645
Kpna2	578	1170	755	1090	1180	595	62.1996	78.044	65.4928	99.6537	64.1652	46.5797	21.6497	27.1647	22.796	34.6863	22.3339	16.2129
Gfpt1	755	1042	952	1089	2039	1422	81.2469	69.5059	82.5817	99.5622	110.875	111.321	8.06661	6.9009	8.19913	9.88505	11.0083	11.0526
Sephs1	789	1283	944	1088	1545	973	84.9057	85.5816	81.8877	99.4708	84.0129	76.1715	14.3301	14.4442	13.8207	16.7883	14.1794	12.8559
Taok2	980	1611	1314	1088	2300	1662	105.46	107.461	113.984	99.4708	125.068	130.11	11.3203	11.5351	12.2352	10.6774	13.425	13.9663
Uggt1	926	1583	1231	1085	1855	1368	99.6486	105.593	106.784	99.1965	100.87	107.094	7.75294	8.21543	8.30807	7.71777	7.84796	8.33223
Auts2	798	1628	1263	1084	1757	1287	85.8742	108.595	109.56	99.1051	95.5408	100.753	3.75161	4.7442	4.78635	4.32963	4.17391	4.40162
Ctr9	843	1423	1159	1083	1740	1180	90.7168	94.9202	100.538	99.0137	94.6164	92.3765	11.3396	11.865	12.5672	12.3767	11.8271	11.5471
Btaf1	824	1211	1098	1083	1475	886	88.6722	80.7789	95.2465	99.0137	80.2064	69.3606	12.3087	11.2131	13.2213	13.7443	11.1336	9.62807
Mras	921	1419	1096	1082	1581	1167	99.1105	94.6534	95.073	98.9223	85.9704	91.3588	19.3047	18.4366	18.5183	19.2681	16.7453	17.7949
Pfn1	1014	1527	1094	1082	1574	1076	109.118	101.857	94.8995	98.9223	85.5898	84.2348	45.3715	42.3524	39.4593	41.1319	35.5883	35.0249
Tspan5	826	967	1113	1080	1533	1207	88.8874	64.5031	96.5477	98.7394	83.3603	94.4902	12.0297	8.72961	13.0664	13.363	11.2817	12.788
Ash2l	822	1344	992	1080	1523	1139	88.4569	89.6506	86.0515	98.7394	82.8166	89.1668	9.86252	9.99561	9.59433	11.009	9.23364	9.94166
Wnk2	945	1503	1298	1080	1672	1408	101.693	100.257	112.596	98.7394	90.9188	110.225	11.9907	11.8213	13.2762	11.6424	10.7203	12.9968
Ylpm1	804	1514	1202	1080	1837	1155	86.5199	100.99	104.268	98.7394	99.891	90.4194	8.72704	10.1866	10.5173	9.95959	10.0758	9.12037
Mtdh	994	1605	1167	1080	1659	1035	106.966	107.06	101.232	98.7394	90.2119	81.0251	6.96984	6.97598	6.59621	6.43379	5.87814	5.27954
Fip1l1	868	1338	1091	1079	1789	1073	93.4071	89.2504	94.6393	98.648	97.2809	84	7.11836	6.80158	7.21226	7.51776	7.41357	6.40146
Zik1	558	1021	932	1079	1470	971	60.0474	68.1051	80.8468	98.648	79.9346	76.0149	14.3004	16.2194	19.2538	23.4932	19.0366	18.1031
Rab3a	1105	1582	1083	1079	2264	1959	118.911	105.526	93.9453	98.648	123.11	153.361	53.4192	47.4062	42.2037	44.3163	55.3055	68.8952
Large1	1262	1935	1589	1078	2179	1645	135.806	129.073	137.839	98.5566	118.488	128.779	17.0268	16.1827	17.2817	12.3566	14.8556	16.1458
Phf20l1	752	1344	1076	1078	1382	884	80.9241	89.6506	93.3381	98.5566	75.1494	69.2041	4.63828	5.13845	5.34981	5.64891	4.30729	3.96653
Kctd20	900	1332	1080	1077	1672	1021	96.8507	88.8501	93.6851	98.4651	90.9188	79.9291	22.1171	20.2901	21.3942	22.4858	20.7624	18.2528
Farp1	1116	1549	1319	1076	2070	1537	120.095	103.325	114.417	98.3737	112.561	120.324	21.7406	18.7047	20.7128	17.8084	20.3767	21.7821
Lrrc49	803	1508	964	1076	1563	1125	86.4123	100.59	83.6226	98.3737	84.9916	88.0708	13.6945	15.9414	13.2524	15.5901	13.4694	13.9573
Sept9	818	1397	1046	1076	1697	1207	88.0265	93.1859	90.7358	98.3737	92.2782	94.4902	11.636	12.318	11.9942	13.0038	12.198	12.4904
Fmnl2	843	1271	1192	1075	1542	1040	90.7168	84.7812	103.401	98.2823	83.8497	81.4166	16.096	15.0428	18.3465	17.4383	14.8775	14.4458
Ankrd50	823	1265	1215	1073	1675	1130	88.5645	84.381	105.396	98.0994	91.0819	88.4622	10.4316	9.93886	12.4141	11.5547	10.7281	10.4196
Hs2st1	721	1151	776	1073	1802	1334	77.5881	76.7767	67.3145	98.0994	97.9878	104.432	9.45159	9.35274	8.20008	11.9502	11.9366	12.7217
Med1	817	1219	1064	1073	1394	960	87.9189	81.3126	92.2972	98.0994	75.8019	75.1537	10.0444	9.28968	10.5446	11.2075	8.6601	8.58606
St8sia4	938	1714	1298	1071	1963	1280	100.94	114.331	112.596	97.9166	106.743	100.205	5.02414	5.69067	5.60428	4.87365	5.31295	4.98756
Psma7	920	1332	892	1071	1563	1062	99.0029	88.8501	77.377	97.9166	84.9916	83.1388	32.2275	28.9226	25.1878	31.8739	27.6666	27.0634
AI314180	829	1362	1136	1071	2161	1614	89.2102	90.8513	98.5428	97.9166	117.509	126.352	7.79333	7.93669	8.60862	8.55391	10.2655	11.038
Gspt1	873	1398	1112	1070	1616	1159	93.9451	93.2526	96.461	97.8252	87.8736	90.7325	17.3075	17.1799	17.771	18.0223	16.189	16.7156
Pdzd8	951	1666	1201	1070	1969	1403	102.339	111.129	104.181	97.8252	107.069	109.834	14.4628	15.7051	14.7232	13.8249	15.1313	15.5221
Rassf2	648	985	904	1069	1405	983	69.7325	65.7037	78.4179	97.7337	76.4	76.9543	5.81443	5.47851	6.53864	8.14923	6.37039	6.4166
Fgd4	718	1223	1146	1068	1504	967	77.2653	81.5794	99.4103	97.6423	81.7834	75.7017	4.41088	4.65715	5.67508	5.57415	4.6688	4.32162
Zbtb37	705	1220	1138	1066	1946	1366	75.8663	81.3793	98.7163	97.4595	105.818	106.938	4.03244	4.32546	5.24696	5.18016	5.62444	5.68393
Slc30a9	894	1372	1061	1066	1844	1204	96.205	91.5183	92.0369	97.4595	100.272	94.2553	7.77477	7.39602	7.43793	7.87615	8.10341	7.61721
Dcakd	966	1387	1052	1066	1492	1181	103.953	92.5189	91.2562	97.4595	81.1309	92.4548	40.6702	36.1967	35.7028	38.1297	31.7413	36.1717
Prelid1	970	1426	977	1066	1545	1237	104.383	95.1204	84.7503	97.4595	84.0129	96.8387	38.2918	34.8937	31.0896	35.7518	30.8191	35.5241
Ppib	933	1513	951	1065	1716	1189	100.402	100.924	82.4949	97.368	93.3114	93.081	30.3788	30.5366	24.9606	29.4608	28.2334	28.1637
Uqcrc1	1052	1490	1046	1063	1770	1492	113.208	99.3894	90.7358	97.1852	96.2477	116.801	27.3779	24.0361	21.9434	23.5031	23.2764	28.247
Jund	897	1391	1003	1062	1437	1216	96.5278	92.7857	87.0057	97.0938	78.1401	95.1947	57.8704	55.6269	52.1617	58.2097	46.8466	57.0712
Sqle	1253	2077	1630	1062	2318	1581	134.838	138.545	141.395	97.0938	126.046	123.769	24.3126	24.981	25.495	17.507	22.7275	22.3168
Fbxo11	844	1397	996	1062	1652	973	90.8244	93.1859	86.3985	97.0938	89.8312	76.1715	21.9171	22.487	20.8491	23.43	21.6774	18.3811
Lix1l	796	1162	951	1061	1419	1053	85.659	77.5104	82.4949	97.0023	77.1613	82.4343	23.6627	21.4117	22.7887	26.7962	21.3153	22.7719
Gpat4	901	1397	1159	1061	1835	1267	96.9583	93.1859	100.538	97.0023	99.7823	99.1873	14.5104	13.9458	15.0461	14.517	14.933	14.844
Rab14	925	1357	1124	1060	1751	1237	99.5409	90.5178	97.5019	96.9109	95.2146	96.8387	7.32511	6.6611	7.17506	7.13157	7.00674	7.12626
Dmtf1	740	1317	1040	1060	1361	928	79.6328	87.8496	90.2153	96.9109	74.0074	72.6486	7.21246	7.95667	8.17093	8.77737	6.70297	6.5799
Pcif1	863	1230	1060	1058	1411	1125	92.869	82.0463	91.9502	96.7281	76.7263	88.0708	14.1915	12.5376	14.0511	14.7812	11.7247	13.4583
Glrx3	925	1354	928	1057	1590	993	99.5409	90.3176	80.4998	96.6366	86.4598	77.7372	19.8447	18.0059	16.0486	19.2657	17.2368	15.4978
Fbf1	864	1487	1113	1057	1553	1063	92.9766	99.1893	96.5477	96.6366	84.4479	83.2171	11.9954	12.797	12.4562	12.4676	10.8951	10.7363
Scai	794	1262	1092	1056	1745	1213	85.4438	84.1808	94.726	96.5452	94.8883	94.9599	6.92357	6.82123	7.67572	7.82313	7.68887	7.69467
Sdcbp	728	1137	999	1056	1248	802	78.3414	75.8428	86.6587	96.5452	67.8628	62.7847	11.3473	10.9853	12.552	13.984	9.82949	9.09396
Plpp3	513	1137	770	1056	1488	811	55.2049	75.8428	66.794	96.5452	80.9134	63.4893	17.4754	24.0085	21.144	30.562	25.6136	20.0979
Ddx24	962	1421	1089	1056	1899	1396	103.523	94.7868	94.4658	96.5452	103.262	109.286	12.5604	11.5005	11.4615	11.7138	12.5288	13.2597
Maf1	834	1328	1070	1056	1415	997	89.7483	88.5833	92.8176	96.5452	76.9438	78.0503	37.2091	36.7261	38.4816	40.027	31.9004	32.3592
Exoc6b	835	1316	1097	1055	1726	1232	89.8559	87.7829	95.1598	96.4538	93.8551	96.4473	5.93774	5.80076	6.28823	6.37374	6.20202	6.37331
Brsk2	1114	1594	1340	1055	1882	1563	119.88	106.327	116.239	96.4538	102.338	122.36	19.4043	17.2105	18.815	15.6125	16.5649	19.8057
Six3	153	288	162	1055	1208	1120	16.4646	19.2108	14.0528	96.4538	65.6877	87.6794	3.02325	3.52751	2.58038	17.7109	12.0616	16.0998
Mcm6	550	1041	817	1054	1097	588	59.1865	69.4392	70.871	96.3624	59.6518	46.0317	12.6846	14.882	15.1888	20.652	12.7844	9.86534
Slc25a51	752	1189	977	1054	1611	1086	80.9241	79.3114	84.7503	96.3624	87.6018	85.0177	14.6868	14.3941	15.3812	17.4886	15.8987	15.4297
Pias2	796	1325	1018	1054	1317	869	85.659	88.3832	88.3069	96.3624	71.6148	68.0298	15.7664	16.2678	16.2538	17.7365	13.1815	12.5216
Myo1b	799	1271	1109	1053	1434	841	85.9819	84.7812	96.2007	96.2709	77.977	65.8378	7.96718	7.85593	8.91408	8.92058	7.22544	6.10061
Zfp334	643	1054	928	1053	1415	901	69.1944	70.3063	80.4998	96.2709	76.9438	70.5349	8.4332	8.56872	9.81107	11.7332	9.37767	8.59658
Tra2a	653	1294	904	1053	1331	826	70.2705	86.3154	78.4179	96.2709	72.3761	64.6635	10.1181	12.4284	11.2913	13.8619	10.4213	9.3108
Lmtk3	1333	2295	1699	1053	2792	2380	143.447	153.086	147.381	96.2709	151.821	186.319	24.9733	26.6515	25.6582	16.7603	26.4313	32.4371
Cul7	951	1388	1118	1053	1881	1386	102.339	92.5856	96.9814	96.2709	102.284	108.503	13.8109	12.4947	13.0879	12.992	13.8035	14.6428
Supt6	797	1289	1130	1052	1697	1206	85.7666	85.9819	98.0224	96.1795	92.2782	94.4119	12.0883	12.1187	13.8157	13.556	13.0061	13.3068
Ifnar1	851	1306	1044	1052	1552	1078	91.5777	87.1158	90.5623	96.1795	84.3935	84.3914	15.5771	14.8181	15.4044	16.3598	14.3551	14.3547
Arhgef9	817	1436	956	1051	1617	1165	87.9189	95.7874	82.9287	96.0881	87.928	91.2022	10.0181	10.9147	9.44948	10.949	10.0191	10.3922
Txnip	471	674	684	1051	1508	1265	50.6852	44.9587	59.3339	96.0881	82.0009	99.0307	16.2296	14.396	18.999	30.7679	26.2571	31.7101
Cfdp1	886	1439	824	1051	1618	1097	95.3441	95.9875	71.4783	96.0881	87.9824	85.8788	80.9373	81.4835	60.6776	81.5688	74.6879	72.9022
Fam84a	2010	2780	2304	1051	2239	1266	216.3	185.438	199.862	96.0881	121.751	99.109	50.2089	43.045	46.3931	22.3046	28.2615	23.0058
Adar	1107	1718	1405	1050	2126	1730	119.126	114.598	121.877	95.9967	115.606	135.433	14.6743	14.1165	15.0132	11.8252	14.2407	16.6831
Smc2	475	1003	707	1050	1032	466	51.1156	66.9044	61.329	95.9967	56.1173	36.4809	9.33107	12.2133	11.1955	17.524	10.2441	6.65953
Mif	1274	1784	961	1050	1872	1468	137.097	119	83.3624	95.9967	101.794	114.923	184.023	159.732	111.896	128.855	136.637	154.259
Gm10222	883	1819	1343	1049	1702	1155	95.0213	121.335	116.499	95.9052	92.5501	90.4194	323.202	412.705	396.256	326.208	314.796	307.549
Cenpf	373	815	679	1049	863	338	40.1392	54.364	58.9002	95.9052	46.9276	26.4604	2.60087	3.52258	3.81651	6.2143	3.04073	1.71453
Smu1	819	1155	846	1049	1305	834	88.1341	77.0435	73.3867	95.9052	70.9623	65.2898	28.2572	24.7013	23.5289	30.7487	22.7516	20.9329
Aspm	363	839	609	1048	860	271	39.0631	55.9649	52.828	95.8138	46.7644	21.2153	3.37041	4.82872	4.55807	8.26694	4.0349	1.83048
Med14	692	1204	1013	1048	1353	917	74.4674	80.312	87.8732	95.8138	73.5724	71.7875	8.49793	9.1649	10.0277	10.9339	8.3958	8.19211
Exoc2	980	1433	1089	1048	1631	1219	105.46	95.5873	94.4658	95.8138	88.6893	95.4296	15.1435	13.7259	13.5649	13.7584	12.7354	13.7033
Sparcl1	1195	1901	1590	1047	2724	2203	128.596	126.805	137.925	95.7224	148.124	172.462	43.7849	43.175	46.9613	32.5919	50.4337	58.7205
Snd1	1021	1489	1163	1047	1844	1341	109.872	99.3227	100.885	95.7224	100.272	104.98	11.2608	10.1796	10.3398	9.81064	10.2769	10.7595
Phf2	644	1140	925	1047	1429	937	69.302	76.0429	80.2396	95.7224	77.7051	73.3532	12.6141	13.8411	14.6049	17.4231	14.1436	13.3515
Nsa2	762	1350	848	1047	1318	829	82.0002	90.0508	73.5602	95.7224	71.6692	64.8984	19.1813	21.0645	17.2071	22.3912	16.7647	15.1809
Gm6170	792	1017	898	1046	1119	1020	85.2286	67.8383	77.8974	95.631	60.8481	79.8509	61.4039	48.8748	56.1221	68.8984	43.8387	57.5294
Bri3bp	1061	1464	1209	1046	2230	1640	114.176	97.6551	104.875	95.631	121.261	128.388	17.3758	14.8615	15.9603	14.5535	18.454	19.5385
Psmc1	876	1296	886	1046	1493	1115	94.268	86.4488	76.8565	95.631	81.1852	87.2879	48.7677	44.7226	39.7602	49.4728	41.9996	45.1567
Pou3f4	486	951	576	1045	1108	703	52.2994	63.4358	49.9654	95.5395	60.25	55.0345	17.8618	21.6652	17.0647	32.6296	20.5772	18.7959
Selenot	873	1336	1041	1045	2036	1339	93.9451	89.117	90.302	95.5395	110.712	104.824	27.3414	25.9363	26.2811	27.8055	32.2212	30.5075
Eif3i	849	1301	907	1045	1462	1106	91.3624	86.7823	78.6781	95.5395	79.4995	86.5834	24.6792	23.442	21.2529	25.8075	21.4748	23.3883
Sec31a	946	1422	1126	1045	1608	1232	101.801	94.8535	97.6754	95.5395	87.4386	96.4473	12.9123	12.0311	12.3891	12.1182	11.0906	12.2333
Evi5l	999	1484	1268	1045	1995	1476	107.504	98.9892	109.993	95.5395	108.483	115.549	12.6119	11.613	12.9039	11.2083	12.7267	13.5557
Fam91a1	668	1098	940	1045	1483	955	71.8847	73.2413	81.5407	95.5395	80.6415	74.7623	10.8472	11.052	12.3043	14.4167	12.1686	11.2815
Palm	1248	1799	1482	1044	2008	1614	134.3	120.001	128.557	95.4481	109.19	126.352	23.7488	21.2203	22.7333	16.8785	19.3085	22.3435
Snx27	918	1387	1209	1043	2154	1456	98.7877	92.5189	104.875	95.3567	117.129	113.983	14.3462	13.4358	15.2302	13.8479	17.0097	16.5529
Tnc	1362	2033	2650	1043	2131	1595	146.567	135.61	229.875	95.3567	115.878	124.865	18.8584	17.4485	29.5774	12.2693	14.9097	16.066
Tollip	780	1129	960	1043	1575	1142	83.9372	75.3092	83.2756	95.3567	85.6442	89.4016	16.5917	14.8862	16.4609	18.8489	16.9291	17.6718
Ednrb	586	1309	948	1043	2036	1258	63.0605	87.3159	82.2347	95.3567	110.712	98.4827	14.7821	20.4679	19.2768	22.3527	25.9522	23.0855
Ogdh	1060	1622	1292	1043	2094	1768	114.069	108.194	112.075	95.3567	113.866	138.408	20.907	19.8304	20.5416	17.4774	20.8699	25.3681
Ccny	1111	1629	1384	1043	1630	1087	119.557	108.661	120.056	95.3567	88.6349	85.096	29.7627	27.0504	29.8869	23.7383	22.065	21.184
Dnaja2	927	1357	964	1042	1603	1188	99.7562	90.5178	83.6226	95.2653	87.1667	93.0028	33.5315	30.4261	28.1084	32.0219	29.2997	31.2614
Pard3	407	781	527	1042	1285	1001	43.798	52.0961	45.7149	95.2653	69.8748	78.3634	3.0193	3.59135	3.15144	6.5673	4.81696	5.40214
Foxk2	1070	1497	1279	1042	1994	1520	115.145	99.8564	110.947	95.2653	108.428	118.993	21.8989	18.9913	21.1007	18.1182	20.6216	22.6309
Snw1	766	1246	870	1042	1332	814	82.4307	83.1136	75.4686	95.2653	72.4305	63.7241	12.516	12.6197	11.4589	14.4648	10.9976	9.67569
Tagln3	844	1348	984	1042	1509	955	90.8244	89.9174	85.3575	95.2653	82.0553	74.7623	73.2455	72.514	68.8367	76.8268	66.1736	60.2922
Ik	725	1332	844	1042	1514	921	78.0186	88.8501	73.2132	95.2653	82.3272	72.1006	39.0875	44.5141	36.6799	47.7281	41.2461	36.1226
Eif4a3	818	1351	827	1039	1354	877	88.0265	90.1175	71.7385	94.991	73.6268	68.6561	41.4828	42.4682	33.807	44.7648	34.6969	32.3544
Mettl9	779	1205	924	1038	1531	985	83.8296	80.3787	80.1528	94.8996	83.2516	77.1109	19.2402	18.4482	18.3963	21.7809	19.1075	17.6982
Arglu1	567	1558	972	1038	1330	992	61.0159	103.925	84.3166	94.8996	72.3217	77.6589	11.1404	18.9749	15.3947	17.3269	13.2046	14.1791
Trp53inp2	906	1327	1159	1037	1516	1062	97.4963	88.5166	100.538	94.8081	82.4359	83.1388	18.546	16.8379	19.1246	18.0346	15.6812	15.8149
Cdk16	1154	1614	1381	1037	1940	1580	124.184	107.661	119.795	94.8081	105.492	123.691	28.3655	24.5913	27.3631	21.6556	24.0959	28.2528
Ubqln2	824	1279	1050	1037	1845	1438	88.6722	85.3148	91.0827	94.8081	100.326	112.574	26.5168	25.5128	27.2377	28.3517	30.0018	33.6645
Tiam1	678	1134	999	1037	1608	1180	72.9608	75.6427	86.6587	94.8081	87.4386	92.3765	7.3616	7.6322	8.74369	9.56595	8.82238	9.3206
Tpx2	449	990	621	1036	921	390	48.3177	66.0373	53.8689	94.7167	50.0814	30.5312	10.3309	14.1196	11.5178	20.2516	10.708	6.52795
Eml4	850	1401	1100	1036	1565	1025	91.4701	93.4527	95.42	94.7167	85.1004	80.2423	16.7989	17.163	17.5243	17.3952	15.6291	14.7369
Ube2d2a	784	1154	908	1036	1514	1085	84.3677	76.9768	78.7649	94.7167	82.3272	84.9394	33.9781	31.0015	31.7217	38.1461	33.1563	34.2084
Tlk1	440	719	567	1035	1314	926	47.3492	47.9604	49.1847	94.6253	71.4517	72.4921	7.31375	7.40816	7.59726	14.6162	11.0367	11.1974
Rnf20	745	1355	1060	1035	1585	943	80.1708	90.3843	91.9502	94.6253	86.1879	73.8229	11.0004	12.4018	12.6167	12.9837	11.826	10.1294
Usp37	675	1128	888	1034	1364	833	72.638	75.2425	77.03	94.5338	74.1706	65.2115	6.55518	6.79022	6.95154	8.53117	6.69349	5.88499
Pds5b	805	1302	1024	1034	1858	1214	86.6275	86.849	88.8274	94.5338	101.033	95.0382	8.80451	8.82702	9.02809	9.60807	10.2686	9.65933
Taldo1	967	1434	892	1034	1598	1017	104.061	95.654	77.377	94.5338	86.8948	79.616	47.9321	44.0599	35.6412	43.5439	40.0253	36.6725
Plcl2	970	1552	1060	1034	1660	1234	104.383	103.525	91.9502	94.5338	90.2662	96.6039	25.7737	25.5618	22.7038	23.3417	22.288	23.8528
Setdb1	834	1436	1037	1033	1635	1100	89.7483	95.7874	89.955	94.4424	88.9068	86.1137	13.0962	13.9774	13.1264	13.7812	12.9734	12.5658
Chmp7	926	1304	1144	1033	1703	1207	99.6486	86.9824	99.2368	94.4424	92.6045	94.4902	15.8122	13.8024	15.7469	14.9861	14.6945	14.9937
Epc2	701	1251	878	1032	1381	914	75.4359	83.4471	76.1625	94.351	75.095	71.5526	16.0604	17.766	16.2151	20.0875	15.9879	15.2337
Ints1	1052	1580	1388	1032	1899	1600	113.208	105.393	120.403	94.351	103.262	125.256	12.2123	11.3692	12.9884	10.1781	11.1394	13.512
Sae1	665	1171	833	1032	1465	1001	71.5619	78.1108	72.259	94.351	79.6627	78.3634	27.5556	30.0773	27.824	36.3308	30.6749	30.1746
Psma4	837	1339	833	1032	1497	983	90.0711	89.3171	72.259	94.351	81.4027	76.9543	38.0047	37.6865	30.489	39.8105	34.3472	32.4702
Zfp157	679	1109	924	1031	1361	890	73.0684	73.9751	80.1528	94.2596	74.0074	69.6738	8.32025	8.42349	9.12694	10.7333	8.42717	7.9337
Ubn2	615	1234	1001	1030	1485	969	66.1813	82.3131	86.8322	94.1681	80.7502	75.8583	3.0871	3.83959	4.05039	4.39258	3.76669	3.5385
Cdc5l	783	1255	930	1030	1388	925	84.2601	83.7139	80.6733	94.1681	75.4756	72.4138	28.1901	28.0073	26.9901	31.5049	25.2511	24.2268
Reep5	1490	1990	1523	1030	3248	2786	160.342	132.742	132.113	94.1681	176.617	218.102	55.4049	45.8679	45.6508	32.5391	61.0288	75.3637
Anp32e	652	1032	755	1029	1384	725	70.1629	68.8389	65.4928	94.0767	75.2581	56.7567	19.6755	19.3042	18.3659	26.3816	21.1044	15.9161
Tmcc1	851	1444	1109	1029	1297	1051	91.5777	96.321	96.2007	94.0767	70.5273	82.2777	4.55044	4.78614	4.78016	4.67462	3.50446	4.08833
Sfrp1	564	1137	875	1029	1181	650	60.6931	75.8428	75.9023	94.0767	64.2195	50.8854	13.8822	17.3474	17.361	21.518	14.6888	11.6389
Ncoa4	834	1352	1047	1029	1548	1042	89.7483	90.1842	90.8225	94.0767	84.176	81.5731	9.58337	9.62992	9.69808	10.0456	8.98836	8.71043
Ykt6	992	1300	1176	1029	1933	1364	106.751	86.7156	102.013	94.0767	105.111	106.781	35.7744	29.0602	34.1866	31.5271	35.2249	35.7845
Gls	1039	1777	1528	1028	2327	1504	111.809	118.534	132.547	93.9853	126.536	117.741	7.4257	7.87232	8.80302	6.24197	8.40379	7.81968
Immt	811	1425	1063	1028	1601	1172	87.2732	95.0536	92.2104	93.9853	87.058	91.7502	7.68724	8.37256	8.12212	8.27845	7.66828	8.08158
Skil	1057	1591	1289	1026	1755	1293	113.746	106.127	111.815	93.8024	95.4321	101.223	11.7336	10.9477	11.5344	9.67634	9.84445	10.4418
Kpna6	835	1289	1123	1026	1707	1326	89.8559	85.9819	97.4152	93.8024	92.822	103.806	13.3535	12.7778	14.4769	13.94	13.7943	15.4267
Psmd14	836	1259	878	1025	1320	930	89.9635	83.9807	76.1625	93.711	71.778	72.8052	31.9019	29.7804	27.008	33.2309	25.4532	25.8174
Pcyox1	766	1172	986	1025	1487	1055	82.4307	78.1775	85.531	93.711	80.859	82.5908	16.7134	15.8511	17.3421	19.0006	16.3948	16.7459
Nop53	735	1230	769	1025	1405	943	79.0947	82.0463	66.7073	93.711	76.4	73.8229	20.5601	21.3273	17.3401	24.3595	19.8596	19.1897
Tspyl1	952	1387	1095	1025	1902	1267	102.446	92.5189	94.9863	93.711	103.426	99.1873	33.1972	29.9802	30.7797	30.3665	33.5144	32.1411
Hist2h3c2	484	905	772	1024	697	424	52.0841	60.3674	66.9675	93.6196	37.9009	33.1929	51.0629	59.1837	65.6544	91.7839	37.1578	32.5421
Fut9	1290	1903	1850	1024	2264	1620	138.819	126.938	160.479	93.6196	123.11	126.822	10.0419	9.18246	11.6087	6.77225	8.90553	9.17404
Hist1h2ai	514	1124	870	1024	946	497	55.3125	74.9756	75.4686	93.6196	51.4409	38.9077	140.744	190.778	192.032	238.218	130.893	99.0018
Rock2	813	1398	1126	1024	1689	1085	87.4884	93.2526	97.6754	93.6196	91.8432	84.9394	6.29549	6.71027	7.02852	6.73668	6.60885	6.11207
Map7d1	940	1644	1177	1023	1799	1387	101.155	109.662	102.099	93.5282	97.8247	108.582	27.6986	30.0279	27.9571	25.6101	26.7866	29.7321
Braf	744	1329	1038	1023	1723	1270	80.0632	88.65	90.0418	93.5282	93.692	99.4221	5.77573	6.39518	6.49558	6.74709	6.75891	7.17228
Usp24	844	1443	1164	1022	2048	1323	90.8244	96.2543	100.972	93.4367	111.365	103.571	7.3542	7.79387	8.17585	7.56573	9.01738	8.38634
Timp2	1410	1948	1586	1022	2518	2190	151.733	129.94	137.578	93.4367	136.922	171.444	38.9458	33.3522	35.3127	23.9827	35.1442	44.0053
Pgm2l1	1186	1360	1451	1021	3506	2321	127.628	90.7179	125.868	93.3453	190.647	181.7	13.3181	9.46654	13.1345	9.74072	19.8943	18.9606
Cox5b	996	1325	833	1020	1568	1306	107.181	88.3832	72.259	93.2539	85.2635	102.24	67.5371	55.692	45.5318	58.7611	53.7262	64.4237
Rgs5	812	1559	1071	1020	1710	1170	87.3808	103.992	92.9044	93.2539	92.9851	91.5936	19.2215	22.8755	20.4365	20.5134	20.4543	20.1482
Prdx1	833	1434	860	1020	1545	991	89.6407	95.654	74.6011	93.2539	84.0129	77.5806	29.458	31.4341	24.5156	30.6454	27.6086	25.4948
Luc7l2	632	1239	971	1020	1527	860	68.0107	82.6466	84.2298	93.2539	83.0341	67.3252	5.62816	6.83935	6.97036	7.71714	6.87141	5.57144
Setd3	1002	1605	1066	1020	1695	1134	107.827	107.06	92.4707	93.2539	92.1694	88.7754	17.867	17.7399	15.3224	15.4522	15.2725	14.7101
Zfp281	703	1268	1037	1018	1258	800	75.6511	84.5811	89.955	93.071	68.4066	62.6281	15.3233	17.1321	18.2206	18.8517	13.8559	12.6855
[truncated: 51,674 more rows]
