# Supplementary material for: Nolz1 expression is required in dopaminergic axon guidance and striatal innervation
Source: Nat Commun. 2020 Jun 19;11:3111. doi: 10.1038/s41467-020-16947-6 (PMC7305235; doi:10.1038/s41467-020-16947-6)
Supplement: Supplementary file 5 — Supplementary Data 2 [file 41467_2020_16947_MOESM5_ESM.xlsx]

## Sheet: Sheet1
Differentially expressed genes between Wt and Nolz1-/- mutant striatum validated by in situ hybridization
Genes	expression in striatum in Nolz1 mutant embryos according to in situ	FC	padj<0.05	Legends:	validated
Atxn 1	decreased	1.4	Y		not validated
spp1	not changed	0.12	Y
srgap2	decreased	1.5	Y
cdh7	not changed	0.26	N
cdh8	decreased	4.5	Y
npy1r	decreased	4.9	Y
wnt4	not changed	0.16	N
wnt7b	not changed	2.2	N
Pak3	decreased	0.7	Y
rgs4	decreased	3.3	N
ESR1	decreased	0.13	Y
Epha8	decreased	2.6	Y
ntng1	not changed	0.3	Y
adam23	increased	0.72	N
serpine 2	decreased	1.7	N
sorl1	increased	0.6	Y
ZFHX4	increased	0.38	Y
PPP3CA	decreased	1.3	N
Cxcl14	not changed	2.98	Y
TGFa	decreased	3.5	N
BMP6	not changed	2.1	N
BMP4	not changed	2.7	N
TNN	increased	0.11	N
ROBO 2	not changed	1.75	Y
RARb	decreased	5.35	Y
ephb1	decreased	1.8	Y
plxnc1	increased	0.52	Y
zeb2	not changed	1.5	N
foxp1	decreased	2.1	Y
sema3f	not changed	1.4	N
nrp2	not changed	0.5	Y
epha5	not changed	0.69	N
slit1	not changed	0.72	N
slit2	not changed	0.74	N
plxnd1	decreased	6.66	Y
sema3a	decreased	1.33	N
unc5c	not changed	1.57	N
drd1	decreased	5.1	Y
isl1	decreased	3	Y
ebf1	decreased	9.11	Y
zfp521	decreased	1.83	Y
TAC1	decreased	5.42	N
chrm4	decreased	8.14	Y
pdyn	decreased	1.5	Y
ptprm	increased	0.4	Y
drd2	increased	0.39	Y
six3	increased	0.2	Y
TLE4	increased	0.4	Y
gad1	increased	0.54	Y
grik3	increased	0.67	Y
adora2a	increased	0.65	Y
gpr6	decreased	4.17	Y
penk	increased	0.18	Y
lhx8	not changed	0.36	N
wnt5a	increased	0.85	N
chat	increased	0.52	N
Fgf1	not changed	0.35	N
BRINP1	decreased	2.69	Y
VEGFC	not changed	0.4	Y
CARTPT	not changed	0.02	Y
Igfbp2	decreased	1.58	Y
	% genes validated by in situ	41/61=67.7%
