# Supplementary material for: Nolz1 expression is required in dopaminergic axon guidance and striatal innervation
Source: Nat Commun. 2020 Jun 19;11:3111. doi: 10.1038/s41467-020-16947-6 (PMC7305235; doi:10.1038/s41467-020-16947-6)
Supplement: Supplementary file 7 — Source Data [file 41467_2020_16947_MOESM7_ESM.xlsx]

## Sheet: Figure 2 U-W
	Figure 2U - Striatal volume				Figure 2V - DAPI				Figure 2W - FOXP1				Figure 2W - CTIP2				Figure 2W - BGAL
	Results expressed as %				Results expressed as %				Results expressed as %
	WT	KO			WT	KO			WT	KO			data is expressed as % of DAPI				data is expressed as % of DAPI
													WT	KO			WT	KO
Brain 1	92.7616	89.758		Brain 1	82.3201	64.5426		Brain 1	66.1206	25.5998
	82.656	84.0783			91.5073	65.1094			75.3421	21.8193	T-test	Brain 1	71.4649	64.3229		Brain 1	54.293	73.6111
	109.899	74.4947		Brain 2	100.298	88.6302			79.1384	26.507	1.02189e-11		86.7905	93.3997			73.9938	81.7579
	112.612	116.92			129.351	136.607		Brain 2	68.1911	18.7672		Brain 2	93.7831	96.1794		Brain 2	104.321	57.8403
	106.9	97.9357			89.7274	93.2082			70.3765	23.7268			70.2132	86.7797			94.5146	77.4422
	107.674	113.561		Brain 3	89.8956	100.58			85.88	26.5162		Brain 3	80.0566	52.2293		Brain 3	50.4366	74.018
Brain 2	153.537	148.034			129.57	103.821		Brain 3	64.9882	20.3974			69.2843	42.4504			89.567	62.0362
	79.8027	92.778							81.4912	31.8366
	84.5052	99.5772							84.3211	23.5767		Average	78.5988	72.5602		Average	77.8544	71.1176
	103.763	137.56		Average	101.81	93.214
	106.756	66.0246						Average	75.0943	24.3052		STDEV	10.0773	22.7251		STDEV	22.0772	9.23694
Brain 3	82.5808	64.449		STDEV	19.6017	24.7745
	85.736	93.389						STDEV	7.9951	3.89104
	95.4283	97.1133
	96.557	105.822		Average	WT	KO		Average	WT	KO		Average	WT	KO		Average	WT	KO
	98.8306	117.551		brain 1	86.9137	64.826		brain 1	73.5337	24.642		brain 1	79.1277	78.8613		brain 1	64.1434	77.6845
		113.37		brain 2	106.459	106.149		brain 2	74.8159	23.0034		brain 2	81.9982	91.4795		brain 2	99.4179	67.6412
				brain 3	109.733	102.2		brain 3	76.9335	25.2702		brain 3	74.6705	47.3398		brain 3	70.0018	68.0271
Average	100	99.9403
STDEV	17.9478	22.6875						P-value T-test	1.86067e-06

## Sheet: Figure 3
Gene name	Increased in wild-type compared to Nolz1-/- mutant			Increased in Nolz1-/- mutant compared to wild-type												log2FoldChange standard error
	Decreased in wild-type compared to Nolz1-/- mutant			Decreased in Nolz1-/- mutant compared to wild-type		rpkM	rpkM	rpkM	rpkM	rpkM	rpkM	rpkM	log2FC	log2FC	log2FC
	log2FoldChange	FC	1/FC	log2FC (opp dir)	P-adj	WT8	WT9	WT11	Mut_5	Mut_8	Mut_9	mean WT	Mut_5	Mut_8	Mut_9
Penk	-2.48553	0.178559	5.60038	2.48553	3.09798e-36	8.2981	11.3895	10.6176	49.6853	57.9048	64.6787	10.1017	2.29822	2.51908	2.67869	0.188069
Six3	-2.30494	0.20237	4.94145	2.30494	1.40056e-25	3.02325	3.52751	2.58038	17.7109	12.0616	16.0998	3.04372	2.54074	1.98652	2.40314	0.206538
Drd2	-1.36168	0.38913	2.56984	1.36168	6.9654e-10	18.8014	17.285	14.1681	49.2125	34.7784	46.9957	16.7515	1.55473	1.0539	1.48824	0.192981
Ptprm	-1.28263	0.411044	2.43283	1.28263	9.44016e-14	12.8481	12.6714	11.3099	33.7822	25.3407	31.7202	12.2765	1.46037	1.04556	1.36951	0.155596
Tle4	-1.24618	0.421562	2.37213	1.24618	9.08277e-10	30.6369	22.8721	27.351	67.1701	54.3773	72.7849	26.9533	1.31735	1.01254	1.43318	2.15278
Sox2	-1.19961	0.435394	2.29677	1.19961	0.000209558	35.9927	53.5061	40.7792	135.56	95.4047	72.4242	43.426	1.6423	1.1355	0.737913	0.249891
Adora2a	-0.615957	0.652497	1.53257	0.615957	0.0122815	19.0482	15.7285	16.4879	26.305	23.3172	29.913	17.0882	0.622336	0.448397	0.807775	0.163736
Gpr6	2.05974	4.16911	0.239859	-2.05974	0.000228339	5.42277	6.64802	4.07985	0.46071	1.52232	1.8848	5.38355	-3.54663	-1.82229	-1.51414	0.430747
Ikzf1	5.81995	56.4909	0.017702	-5.81995	1.71115e-68	12.6109	17.9549	10.1656	0.363992	0.20708	0.176165	13.5771	-5.22113	-6.03485	-6.2681	0.322648
Slc35d3	3.67606	12.7822	0.0782338	-3.67606	1.63662e-15	4.0917	4.69213	2.83654	0.104288	0.392839	0.386961	3.87346	-5.21498	-3.30161	-3.32336	0.419932
Chrm4	3.02495	8.13958	0.122857	-3.02495	3.40945e-15	7.09939	7.96746	4.93967	0.825368	0.75524	0.9242	6.66884	-3.01433	-3.14243	-2.85116	0.349266
Plxnd1	2.73494	6.65732	0.150211	-2.73494	5.4173e-17	25.5433	27.2171	26.626	2.24149	3.80589	5.99389	26.4621	-3.5614	-2.79762	-2.14236	0.298829
Ebf1	3.18831	9.11539	0.109705	-3.18831	1.95203e-21	16.6558	24.2244	12.5014	1.19014	2.25736	2.45544	17.7939	-3.90218	-2.97867	-2.85733	0.311164
Rarb	2.41919	5.34872	0.186961	-2.41919	1.67994e-08	23.1575	20.385	13.9056	1.73647	3.37728	5.73942	19.1494	-3.46307	-2.50337	-1.73832	0.367835
Tac1	2.43866	5.42139	0.184455	-2.43866	0.999998	15.2284	9.51797	4.54272	0	2.75166	2.69472	9.76303	0	-1.82703	-1.85719	1.69427
Tgfa	1.79655	3.47388	0.287863	-1.79655	0.383798	20.4612	15.6945	13.1388	1.0988	5.99071	7.22539	16.4315	-3.90247	-1.45566	-1.18532	0.746797
Drd1	2.34365	5.07585	0.197011	-2.34365	2.9813e-16	9.40269	6.74765	6.26442	1.134	1.75362	1.53204	7.47159	-2.72	-2.09108	-2.28596	0.261727
Isl1	1.58818	3.0067	0.332591	-1.58818	2.12541e-06	21.3104	27.5646	14.6803	5.79636	6.13959	9.47173	21.1851	-1.86983	-1.78684	-1.16135	0.277406
Zfp521	0.877623	1.83735	0.544264	-0.877623	0.0313471	11.4574	18.5627	9.58825	7.66832	6.36405	7.82597	13.2028	-0.783859	-1.05282	-0.7545	0.252768
Neurod6	1.63352	3.1027	0.3223	-1.63352	0.84251	65.7183	18.4911	71.8979	35.1669	11.6342	4.47864	52.0357	-0.565286	-2.16113	-3.53837	0.939115
Pdyn	0.589582	1.50481	0.664535	-0.589582	0.999998	3.01924	2.35672	2.10328	0.0950039	2.3544	2.54895	2.49308	-4.7138	-0.08257	0.0319701	1.08163
Zfp503	-0.988912	0.503858	1.98469	0.988912	0.00453913	10.8735	10.6005	6.72812	24.0707	15.7869	16.9717	9.40072	1.35644	0.747889	0.852287	0.24416
Foxp1	1.06963	2.0989	0.476441	-1.06963	0.000383262	52.409	54.6256	39.9694	31.8802	18.9615	20.2559	49.0014	-0.620161	-1.36975	-1.27448	0.228942
Foxp2	1.76017	3.38738	0.295213	-1.76017	7.6629e-23	10.7507	11.6261	9.44085	2.98114	3.64267	2.86397	10.6059	-1.83093	-1.5418	-1.88877	0.166467
Darpp32	2.48222	5.58756	0.178969	-2.48222	3.69196e-19	16.8695	10.7984	10.1025	2.06082	2.30286	2.45978	12.5902	-2.61101	-2.4508	-2.35569	0.256207
Egr1	2.04597	4.12951	0.242159	-2.04597	7.96452e-08	4.31983	4.12067	2.18605	0.693234	0.873141	1.03007	3.54218	-2.35322	-2.02035	-1.7819	0.324403
Arpp21	1.55621	2.94079	0.340044	-1.55621	1.85538e-14	12.3431	9.17816	8.46649	3.47278	3.25739	3.60252	9.99593	-1.52525	-1.61762	-1.47233	0.184029

## Sheet: Figure 4C-E
	Figure 4C (left)				Figure 4C (right)
%SIX3/DAPI				%SIX3/bGAL
	Results expressed as %				Results expressed as %
	WT	KO			WT	KO
Brain 1	37	79		Brain 1	50	85.36
Brain 2	39.7007	90.9392		Brain 2	48	90.9
Brain 3	41	70		Brain 3	47	84.21
Average	39.2336	79.9797		Average	48.3333	86.8233
STDEV	1.90967	8.44229		STDEV	1.41421	3.91737
P-value ttest	0.0027375			P-value ttest	6.79688e-05
%BrdU+/DAPI+
	Figure 4D				Figure 4D				Figure 4D
E10.5	Results expressed as %			E11.5	Results expressed as %			E12.5	Results expressed as %
	WT	KO			WT	KO			WT	KO
Brain 1	3.97196	4.16998		Brain 1	8.7269	1.30483		Brain 1	28.4976	28.0279
	7.26872	2.35475			12.8186	0.928882			20.4323	36.3433
	7.65997	8.70253			18.5989	1.48741			30.3869	47.8945
	11.6291	7.92785			12.7551	1.00488			46.5632	29.2506
Brain 2	22.0764	5.22788	0.0871845	Brain 2	8.63521	4.70388	1.91886e-06	Brain 2	30.9451	34.6667
	23.6675	6.0459			18.5401	5.2566			51.8147	28.5159
	1.36986	2.87671			35.5066	1.55086			43.4245	33.6344
	2.81065	3.99408			16.1401	6.39772			35.5313	39.5384
Brain 3	5.74459	1.14892		Brain 3	11.621	14.9901		Brain 3	41.847	49.8402
	16.0694	12.0709			18.5185	5.98202			42.7341	39.8583
	12.8505	10.7242			20.6261	7.54627			84.6518	30.6452
	13.1227	12.1853			18.3364	4.31864			31.32	34.3696
					20.3573	7.17069			48.5184	33.7096
					28.6722	6.89143			33.7787	54.6851
					17.9224	9.57538
					11.7477
Average	10.6868	6.45242		Average	16.7353	4.62268		Average	40.679	36.0487
STDEV	7.24817	3.82032		STDEV	7.18212	4.02873		STDEV	16.455	7.16273
Average	WT	KO		Average	WT	KO		Average	WT	KO
brain 1	7.63245	5.78878		brain 1	13.2249	1.1815		brain 1	31.47	35.3791
brain 2	12.4811	4.53614		brain 2	19.7055	4.47726		brain 2	40.4289	34.0888
brain 3	11.9468	9.03234		brain 3	18.4752	8.0678		brain 3	47.1417	40.518
				Pvalue T-test	0.0110943
%Foxp1+BrdU+/BrdU+
	Figure 4E				Figure 4E				Figure 4E				Figure 4E
E10.5	Results expressed as %			E11.5	Results expressed as %			E12.5	Results expressed as %			E12.5	Results expressed as %
Lateral	WT	KO		Lateral	WT	KO		Lateral	WT	KO		Medial	WT	KO
Brain 1	33.8462	36.9565		Brain 1	56.7568	60.7143		Brain 1	51.9685	45.082		Brain 1	28.8889	20.8333
	42.8571	43.1373		Brain 2	61.7647	66.6667		Brain 2	56.4885	54.2056		Brain 2	25	18.75
Brain 2	29.4118	45.7143		Brain 3	70.3704	53.6585		Brain 3	72.3881	65.3061		Brain 3	32.4118	22.4706
Brain 3	36.1111
	39.7059
Average	36.3864	41.936		Average	62.9639	60.3465		Average	60.2817	54.8646		Average	28.7669	20.6846
STDEV	5.19768	4.50076		STDEV	6.88558	6.51186		STDEV	10.7252	10.1282		STDEV	3.70739	1.86475
Average	WT	KO										P-value T-test		0.027959
brain 1	38.3516	36.9565
brain 2	29.4118	43.1373
brain 3	37.9085	45.7143

## Sheet: Figure 5
Figure 5G - DAT fibre density quantification
	Results not normalised						Results normalised to WT
	WT	Nolz1 KO	FoxG1	En1	FoxD1		WT	Nolz1 KO	FoxG1	En1	FoxD1
Brain 1	83.08	2.386	16.739	84.924	45.624	Brain 1	124.016	3.56165	24.9868	126.768	68.1042
	46.474	8.18	11.663	59.286	31.388		69.373	12.2105	17.4097	88.4978	46.8537
Brain 2	52.561	6.017	19.261	29.659	68.371	Brain 2	78.4592	8.98174	28.7514	44.2728	102.059
	49.027	12.149	30.952	96.636	76.442		73.1839	18.1351	46.2029	144.251	114.107
	86.418	14.051	43.549	77.765	66.198		128.998	20.9743	65.0068	116.082	98.8155
Brain 3	84.389	9.259	46.779	72.016	73.786	Brain 3	125.97	13.8212	69.8283	107.5	110.142
		11.718	3.329					17.4918	4.96929
		11.111	34.372					16.5857	51.308
		10.702						15.9752
		9.81						14.6436
Average	66.9915	9.5383	25.8305	70.0477	60.3015		100	14.2381	38.5579	104.562	90.0137
STDEV	19.4465	3.35511	15.5141	23.404	17.853		29.0283	5.00826	23.1584	34.9358	26.6497
Average	WT	Nolz1 KO	FoxG1	En1	FoxD1	Average	WT	Nolz1 KO	FoxG1	En1	FoxD1
brain 1	64.777	5.283	14.201	72.105	38.506	brain 1	96.6944	7.88608	21.1982	107.633	57.4789
brain 2	62.6687	10.739	31.254	68.02	70.337	brain 2	93.5472	16.0304	46.6537	101.535	104.994
brain 3	84.389	10.52	28.16	72.016	73.786	brain 3	125.97	15.7035	42.0352	107.5	110.142
Pvalue T-test		0.00098328	0.0060538			Pvalue T-test		0.00098328	0.0060538

## Sheet: Figure 6
Figure 6F Striatum alone								Figure 6M Quantification of P/D ratios
	Results expressed as µm			Results expressed as % of WT					Results expressed as ratio
	WT	KO		WT	KO				WT Str + WT Mid			WT Str + KO Mid			KO Str + WT Mid			KO Str + KO Mid
Brain 1	738.8	231.04	Brain 1	113.012	35.3415			Expt 1	1.593		Expt 1	1.726		Expt 1	0.538		Expt 1	0.37
	476	197.03		72.8124	30.1391			Expt 2	1.659		Expt 2	1.35		Expt 2	0.73		Expt 2	0.69
	473	229		72.3535	35.0295			Expt 3	1.676		Expt 3	1.115		Expt 3	0.52		Expt 3	0.47
	602	248.37		92.0862	37.9925			Expt 4	1.25		Expt 4	1.27		Expt 4	0.58		Expt 4	0.458
		280.94			42.9746
		237.39			36.3129
Brain 2	582.84	315.85	Brain 2	89.1554	48.3147
	604.1	270.24		92.4075	41.3379			Average	1.5445			1.36525			0.592			0.497
	576.64	286.67		88.207	43.8511
	535.75	338.08		81.9522	51.7151			STDEV	0.19957			0.259532			0.095373			0.136171
	597.64	271.38		91.4193	41.5122						WT Str + WT Mid/WT Str + KO Mid				WT Str + WT Mid/KO Str + WT Mid				WT Str + WT Mid/KO Str + KO Mid
	621.77	284.25		95.1104	43.4809					Pvalue T-test	0.315506			Pvalue ttest	0.000134818			Pvalue ttest	0.000129773
	745.37			114.017										WT Str + WT KO/KO Str + WT Mid				WT Str + WT KO/KO Str + KO Mid
	760.75			116.37									Pvalue ttest	0.00138966			Pvalue ttest	0.00103035
								Figure 6N Mean distance
Brain 3	760.76	353.58	Brain 3	116.371	54.0861				Results expressed as µm
	721.65	352.18		110.389	53.872				WT Str + WT Mid			WT Str + KO Mid			KO Str + WT Mid			KO Str + KO Mid
	776.02	355.32		118.706	54.3523
	725.65	344.54		111.001	52.7033			Expt 1	715.214		Expt 1	395.921		Expt 1	496.783		Expt 1	738.061
	750.99	380.5		114.877	58.204			Expt 2	972.579		Expt 2	485.765		Expt 2	699.033		Expt 2	649.861
	717.5	386.06		109.754	59.0545			Expt 3	541.882		Expt 3	637.693		Expt 3	631.929		Expt 3	451.391
								Expt 4	766.026		Expt 4	885.823		Expt 4	657.621		Expt 4	539.719
								Expt 5	569.487		Expt 5	713.053		Expt 5	927.579		Expt 5	659.75
Average	653.735	297.912		100	45.5708			Expt 6			Expt 6	759.203		Expt 6	637.642		Expt 6
STDEV	101.534	57.2024		15.5314	8.75008
								Average	713.038			646.243			675.098			607.756
								STDEV	173.259			180.615			141.2			112.4
Average	WT	KO
brain 1	572.45	237.295									WT Str + WT Mid/WT Str + KO Mid				WT Str + WT Mid/KO Str + WT Mid			WT Str + WT Mid/KO Str + KO Mid
brain 2	628.107	294.412								Pvalue ttest	0.549461			Pvalue ttest	0.697801		Pvalue ttest	0.287308
brain 3	742.095	362.03
														WT Str + WT KO/KO Str + WT Mid				WT Str + WT KO/KO Str + KO Mid
Pvalue T-test	0.00474933												Pvalue ttest	0.764183			Pvalue ttest	0.689609

## Sheet: Figure 7 
Figure 7 Cone collapse assay
Figure 7 B
	Results expressed as percentage
	WT Str conditioned med			KO Str conditioned med			Control medium			TGF alpha			Netrin 1			Sema 3A
	Collapsed	Normal		Collapsed	Normal		Collapsed	Normal		Collapsed	Normal		Collapsed	Normal		Collapsed	Normal
Expt 1	30	71	Expt 1	60	39	Expt 1	20	79	Expt 1	25	74.1	Expt 1	31	68.9	Expt 1	85.1	14.8
	45.6	54.3		58	42		21.5	78.5		17.2	82.7		33	66		60	40
Expt 2	16	84		76.4	23.5					30.7	69.2		33	66		78.9	21
	31	68	Expt 2	60	40	Expt 2	23.3	76.6	Expt 2	23.6	76.31	Expt 2	30	67	Expt 2
	34	65		68	31		23.8	76.1					33	63.5		72	27
Expt 3	14	85		76.9	23								30	65
	20.8	79.16	Expt 3	78.5	28.5	Expt 3	22.7	77.27	Expt 3	35.71	64.2	Expt 3	29.8	65.2	Expt 3	76.4	30
	20.5	79.4		63.6	36.6		17.8	82.1		42.1	57.8		32	67		80.3
				70.5	29.4								30.5	66.7
Average	26.4875	73.2325		67.9889	32.5556		21.5167	78.2617		29.0517	70.7183		31.3667	66.1444		75.45	26.56
STDEV	10.6137	10.5976		8.01272	7.11198		2.27633	2.17955		8.98786	8.92121		1.39104	1.52489		8.71843	9.51147
T-test
	WT Str conditioned med			KO Str conditioned med			Control medium			TGF alpha			Netrin 1			Sema 3A
Average	Collapsed	Normal	Average	Collapsed	Normal	Average	Collapsed	Normal	Average	Collapsed	Normal	Average	Collapsed	Normal	Average	Collapsed	Normal
Expt 1	37.8	62.65	Expt 1	64.8	34.8333	Expt 1	20.75	78.75	Expt 1	24.3	75.3333	Expt 1	32.3333	66.9667	Expt 1	74.6667	25.2667
Expt 2	27	72.3333	Expt 2	68.3	31.3333	Expt 2	23.55	76.35	Expt 2	23.6	76.31	Expt 2	31	65.1667	Expt 2	72	27
Expt 3	18.4333	81.1867	Expt 3	70.8667	31.5	Expt 3	20.25	79.685	Expt 3	38.905	61	Expt 3	30.7667	66.3	Expt 3	78.35	30
	Collapsed WT Str conditioned med/Collapsed KO Str conditioned med															Collapsed Control medium/Collapsed Sema 3A
		Pvalue ttest	0.0023732												Pvalue ttest	1.43231e-05
Figure 7 J
	Results expressed as µm
	WT Str			KO Str			WT Str + TGF alpha			KO Str + TGF alpha			WT Str + Afatinib
Expt 1	547.55		Expt 1	133.98		Expt 1	575.76		Expt 1	253.53		Expt 1	35.82
Expt 2	460.21		Expt 2	156.94		Expt 2	351.51		Expt 2	401.12		Expt 2	66.2
Expt 3	622.12		Expt 3	144		Expt 3	342.92		Expt 3	485.36		Expt 3	47.54
Expt 4	627.02		Expt 4	229.19		Expt 4	449.5		Expt 4	744.67		Expt 4	54.08
Expt 5			Expt 5	124.35		Expt 5	699.13		Expt 5	556.76		Expt 5	69.28
Expt 6			Expt 6	142.96		Expt 6	408.1		Expt 6			Expt 6
Average	564.225			155.237			471.153			488.288			54.584
STDEV	78.299			37.8281			140.085			182.441			13.7192
			WT Str/KO Str							KO Str/KO Str+TGF aplha			WT Str/WT str+Afatinib
		Pvalue ttest	3.59072e-06						Pvalue ttest	0.00170712		Pvalue ttest	1.74752e-06

## Sheet: Supplementary fig. 1
Supplementary figure 1d								Supplementary figure 1e
Aldh1a1/th								Total TH
	Results expressed as percentage								Results expressed as percentage
	WT			KO					WT	KO		WT	KO
	SN	VTA		SN	VTA				SN	SN		VTA	VTA
Brain 1	31.25	25.2252	Brain 1	79.3103	46.988			Brain 1	109.249	46.0317	Brain 1	155.736	37.0536
	30.2469	29.375		46.5116	11.6883				94.5087	78.8991		112.63	95.0617
Brain 2	75.5319	60.8696	Brain 2	45.4545	28.7879			Brain 2	81.5029	117.021	Brain 2	77.1727	118.919
	60.4396	58.75		49.4949	14.8649				78.9017	108.791		111.24	46.25
Brain3	72.3958	19.1011	Brain3	56.0606	17.5824			Brain3	166.474	34.375	Brain3	61.8772	102.247
	55	29.0598		71.6418	14.2857				69.3642	83.75		81.3441	35.8974
Average	54.144	37.0635		58.079	22.3662			Average	100	78.1447		100	72.5715
STDEV	19.6273	18.0166		14.1821	13.4606			STDEV	35.3845	32.9533		33.8077	36.9699

## Sheet: Supplementary figure 2
Supplementary fig. 2c
% ISL 1/NKX2.1
	Results expressed as percentage
	Islet 1	Nkx2.1		%
WT	12	232		5.17241
Nolz1 KO	104	272		38.2353

## Sheet: Supplementary fig. 4
	Fig S4 B: Ebf1/BrdU to Tot BrdU									Fig S4 C: Ebf1/BrdU to Tot Ebf1
		Medial		Medial		Medial		Lateral
		E10.5		E11.5		E12.5					E10.5		E11.5		E12.5
		WT		WT		WT					WT		WT		WT
	Brain 1	42.1	Brain 1	64.71	Brain 1	67.92		30		Brain 1	5.39	Brain 1	25.98	Brain 1	33.33
	Brain 2	40	Brain 2	58.21	Brain 2	61.7		25		Brain 2	8.87	Brain 2	36.44	Brain 2	25.89
	Brain 3	39	Brain 3	59	Brain 3	69		26		Brain 3	5	Brain 3	39	Brain 3	27
averge		40.3667		60.64		66.2067		27			6.42		33.8067		28.74
st dev		1.58219		3.54679		3.94007		2.64575			2.1307		6.89789		4.01361
	Fig S4 G: Six3/BrdU to Tot BrdU
		Results expressed as %
		E10.5		E11.5		E12.5
		WT		WT		WT
	Brain 1	10.7143	Brain 1	32.967	Brain 1	40.1639
		16.129		21.6495		57.9439
	Brain 2	21.875		16.5049		45.9459
	Brain 3	7.31707	Brain 2	12.3596	Brain 2	69.1057
				18.4783		46.0784
				7.40741	Brain 3	39.7959
			Brain 3	31.3253		44.5652
				23.5955
				18.6813
		14.0088		20.8702		53.2899
		6.37719		8.91493		12.8844
		E10.5		E11.5		E12.5
		KO		KO		KO
	Brain 1	16.129	Brain 1	67.3913	Brain 1	82.5175
		44		71.0526		87.7863
	Brain 2	14.2857		60.4167		81.982
	Brain 3	15.3846	Brain 2	61.2903	Brain 2	89.7959
				56.7164		83.908
				59.0164	Brain 3	74.359
			Brain 3	69.1358
				79.1667
		22.4498		65.5233		83.3914
		14.3867		5.07003		3.87092
	E 10.5		E 11.5		E 12.5
Average	WT	KO	WT	KO	WT	KO
brain 1	13.4217	30.0645	23.7071	66.2869	48.0179	84.0952
brain 2	21.875	14.2857	12.7484	59.0077	57.5921	86.852
brain 3	7.31707	15.3846	24.534	74.1512	42.1806	74.359
Pvalue ttest			0.00134402		0.00522164

## Sheet: Supplementary Fig. 8
Figure S8 C Quantification of P/D ratios
Supplementary figure 8c
	Results expressed as ratio
	WT Str + WT Thal			WT Str + KO Thal			KO Str + WT Thal			KO Str + KO Thal
Expt 1			Expt 1	0.85		Expt 1	0.75		Expt 1	0.51
Expt 2	1.39		Expt 2	0.32		Expt 2	0.54		Expt 2	0.611
Expt 3	1.9		Expt 3	0.5		Expt 3	0.524		Expt 3	0.419
Expt 4	1.4		Expt 4	0.46		Expt 4	0.493		Expt 4	0.42
Average	1.56333			0.5325			0.57675			0.49
STDEV	0.291605			0.225296			0.117136			0.0912542
			WT Str + WT Thal/WT Str + KO Thal				WT Str + WT Thal/KO Str + WT Thal				WT Str + WT Thal/KO Str + KO Thal
Pvalue ttest			0.00315136				0.00149882				0.000850301
